# Supplementary material for: Comparative gene expression study and pathway analysis of the human iris- and the retinal pigment epithelium
Source: PLoS One. 2017 Aug 21;12(8):e0182983. doi: 10.1371/journal.pone.0182983 (PMC5565104; doi:10.1371/journal.pone.0182983)
Supplement: S1 Table — (XLS) [file pone.0182983.s008.xls]

## Sheet: Blad1
Highest 10 percentile of normalized RPE gene expression		Highest 10 percentile of normalized IE gene expression
Biological functions (RPE)	Molecular Networks (RPE)	Biological Functions (IE)	Molecular Networks (IE)
Neurological Disease	Lipid Metabolism, Metabolic Disease, Small Molecule Biochemistry	Neurological Disease	Hereditary Disorder, Lipid Metabolism, Metabolic Disease
Psychological Disorders	Nervous System Development and Function, Developmental Disorder, Hereditary Disorder	Psychological Disorders	RNA Post-Transcriptional Modification, Cardiovascular System Development and Function, Cardiovascular Disease
Skeletal and Muscular Disorders	Gene Expression, Protein Synthesis, Developmental Disorder	Cellular Growth and Proliferation	RNA Post-Transcriptional Modification, Connective Tissue Disorders, Metabolic Disease
Cell Death and Survival	Cellular Assembly and Organization, Cellular Function and Maintenance, Developmental Disorder	Skeletal and Muscular Disorders	Amino Acid Metabolism, Small Molecule Biochemistry, Cell Cycle
Cellular Growth and Proliferation	Cellular Response to Therapeutics, Cellular Growth and Proliferation, Developmental Disorder	Cell Death and Survival	Developmental Disorder, Hereditary Disorder, Metabolic Disease
Hereditary Disorder	Post-Translational Modification, Protein Synthesis, Gene Expression	Infectious Diseases	Post-Translational Modification, Cell Signaling, DNA Replication, Recombination, and Repair
Protein Synthesis	Energy Production, Nucleic Acid Metabolism, Small Molecule Biochemistry	Hereditary Disorder	Developmental Disorder, Hereditary Disorder, Metabolic Disease
Infectious Disease	Post-Translational Modification, Carbohydrate Metabolism, Lipid Metabolism	Protein Synthesis	Infectious Diseases, Hematological Disease, Cancer
Gene Expression	Protein Trafficking, Cell Cycle, Hereditary Disorder	Cellular Development	Cellular Movement, Hematological Disease, Immunological Disease
Cancer	Post-Translational Modification, Cellular Development, Hematological System Development and Function	Gene Expression	Developmental Disorder, Ophthalmic Disease, Organismal Injury and Abnormalities
Organismal Injury and Abnormalities	Cellular Assembly and Organization, Connective Tissue Disorders, Developmental Disorder	RNA Post-Transcriptional Modification	Developmental Disorder, Hereditary Disorder, Metabolic Disease
Reproductive System Disease	Post-Translational Modification, Cancer, Developmental Disorder	Cancer	Cellular Assembly and Organization, Cellular Function and Maintenance, Cell Morphology
Cellular Development	Developmental Disorder, Hereditary Disorder, Metabolic Disease	Organismal Injury and Abnormalities	Cellular Assembly and Organization, Cell-To-Cell Signaling and Interaction, Reproductive System Development and Function
RNA Post-Transcriptional Modification	Post-Translational Modification, Developmental Disorder, Hereditary Disorder	Reproductive System Disease	Endocrine System Disorders, Gastrointestinal Disease, Metabolic Disease
Renal and Urological Disease	Hematological Disease, Organismal Injury and Abnormalities, RNA Post-Transcriptional Modification	Dermatological Diseases and Conditions	Post-Translational Modification, Cellular Assembly and Organization, Dermatological Diseases and Conditions
Ophthalmic Disease	Post-Translational Modification, Protein Folding, Hereditary Disorder	Organismal Survival	Neurological Disease, Psychological Disorders, Protein Synthesis
Dermatological Diseases and Conditions	RNA Post-Transcriptional Modification, Lipid Metabolism, Small Molecule Biochemistry	Cardiovascular Disease	Cell Death and Survival, Cellular Compromise, Nervous System Development and Function
Organismal Survival	Cell Morphology, Cellular Function and Maintenance, Cellular Assembly and Organization	Cell Cycle	Post-Translational Modification, Protein Synthesis, Cellular Assembly and Organization
Nervous System Development and Function	RNA Post-Transcriptional Modification, Small Molecule Biochemistry, Amino Acid Metabolism	Developmental Disorder	Cellular Compromise, Cellular Function and Maintenance, Cancer
Cellular Assembly and Organization	RNA Post-Transcriptional Modification, Auditory Disease, Drug Metabolism	Metabolic Disease	Infectious Diseases, Lipid Metabolism, Nucleic Acid Metabolism
Cellular Function and Maintenance	Developmental Disorder, Hematological Disease, Hereditary Disorder	Cellular Movement	RNA Post-Transcriptional Modification, Lipid Metabolism, Small Molecule Biochemistry
Cell Morphology	Hereditary Disorder, Neurological Disease, Psychological Disorders	Gastrointestinal Disease	Cell Morphology, Cellular Assembly and Organization, Gene Expression
Embryonic Development	Cellular Assembly and Organization, Cell-To-Cell Signaling and Interaction, Reproductive System Development and Function	Immunological Disease	Cell Death and Survival, Cancer, Hematological Disease
Organ Development	Cellular Function and Maintenance, Cellular Compromise, Cellular Assembly and Organization	Inflammatory Disease	Cellular Assembly and Organization, DNA Replication, Recombination, and Repair, Cancer
Organ Morphology	RNA Post-Transcriptional Modification, Cancer, Gastrointestinal Disease	Connective Tissue Development and Function	Protein Synthesis, Cell Morphology, Cell-To-Cell Signaling and Interaction
Organismal Development		Protein Trafficking
Tissue Development		Molecular Transport
Tissue Morphology		Cell Morphology
Visual System Development and Function		Renal and Urological Disease
Respiratory Disease		Respiratory Disease
Molecular Transport		Cellular Assembly and Organization
Protein Trafficking		Cellular Function and Maintenance
Cell Cycle		Cardiovascular System Development and Function
Developmental Disorder		Post-Translational Modification
Cellular Movement		Protein Folding
Cellular Compromise		Endocrine System Disorders
Metabolic Disease		Connective Tissue Disorders
Immunological Disease		Tumor Morphology
Inflammatory Disease		Organismal Development
Cardiovascular Disease		Energy Production
Post-Translational Modification		Nucleic Acid Metabolism
Protein Folding		Small Molecule Biochemistry
Gastrointestinal Disease		Tissue Development
Connective Tissue Development and Function		Hematological Disease
Energy Production		Ophthalmic Disease
Nucleic Acid Metabolism		Carbohydrate Metabolism
Small Molecule Biochemistry		Cellular Compromise
Cardiovascular System Development and Function		Inflammatory Response
Hematological Disease		DNA Replication, Recombination, and Repair
Inflammatory Response		Protein Degradation
Connective Tissue Disorders		Skeletal and Muscular System Development and Function
Endocrine System Disorders		Nervous System Development and Function
Protein Degradation		Tissue Morphology
Tumor Morphology		Organ Development
DNA Replication, Recombination, and Repair		Embryonic Development
Cell-To-Cell Signaling and Interaction		Cell-To-Cell Signaling and Interaction
Hepatic System Disease		Free Radical Scavenging
Cell Signaling		Organismal Functions
Reproductive System Development and Function		Endocrine System Development and Function
Hematological System Development and Function		Organ Morphology
Digestive System Development and Function		Digestive System Development and Function
Hepatic System Development and Function		Hepatic System Development and Function
Lipid Metabolism		Visual System Development and Function
Vitamin and Mineral Metabolism		Reproductive System Development and Function
Skeletal and Muscular System Development and Function		Renal and Urological System Development and Function
Endocrine System Development and Function		Hair and Skin Development and Function
		Hematological System Development and Function
