# Supplementary material for: Comparative gene expression study and pathway analysis of the human iris- and the retinal pigment epithelium
Source: PLoS One. 2017 Aug 21;12(8):e0182983. doi: 10.1371/journal.pone.0182983 (PMC5565104; doi:10.1371/journal.pone.0182983)
Supplement: S2 Table — (XLS) [file pone.0182983.s009.xls]

## Sheet: Blad1
Significantly higher expressed in the RPE compared to the IE	Significantly higher expressed in the IE compared to the RPE
B-H adjusted p<0.001 and FC>5	B-H adjusted p<0.001 and FC>5
ABCA1	ABCB4
ABCA4	ABCB5
ABCA5	ABCC11
ABCA7	ABI3BP
ABCC5	ACTA2
ABCG4	ADAMTS16
ABR	ADGRD1
ACBD5	ADGRG2
ACE2	AEBP1
ACSL6	AGA
ADAD2	AGPAT2
ADAM8	AGTRAP
ADAMTS19	AHNAK
ADAMTS3	AHNAK2
ADAMTSL4	AKR1C1/AKR1C2
ADCY1	ALCAM
ADCY9	ALDH1L2
ADORA2B	ALDH3A1
ADRA2C	AMDHD1
AFF2	AMOT
AGAP1	ANKRD29
AGAP6 (includes others)	ANKRD55
AGPAT3	ANO4
AIM1	ANXA1
AIPL1	ANXA9
AKAP11	AOX1
ALDOC	AP1S3
ALOX12P2	APEX1
ALPK1	APOBEC3G
ALPPL2	APOD
AMMECR1	AQP1
ANGPTL4	AQP5
ANK1	AQP6
ANKFY1	ARHGAP20
ANKK1	ARHGAP24
ANKRD18A	ARHGAP28
ANKRD18CP	ARL4A
ANKRD33	ARNTL2
ANKRD33B	ASPN
ANO2	ASS1
ANP32A-IT1	ATP1B3
APOBEC2	ATP6V1C2
APOBEC3A	B3GALT5-AS1
APOLD1	BACE2
ARHGAP18	BBOX1
ARHGEF10	BCL2A1
ARHGEF7	BEAN1
ARID3B	BIRC7
ARL3	BLNK
ARL6IP1	BNC1
ARMC9	BNC2
ARR3	BST1
ASAP1-IT1	BTBD11
ATCAY	C10orf107
ATP10B	C11orf52
ATP1B1	C1orf105
ATP1B2	C1orf21
ATP6V0D2	C1RL
ATXN7	C8orf88
AUTS2	C9orf24
B2M	CAMP
B4GALT1	CASP12
BAIAP2L2	CASQ2
BCAT1	CAV1
BCOR	CBR1
BDP1	CBR3
BEST1	CBY1
BLM	CCBE1
BMP6	CCDC122
BMP7	CCDC3
BZW2	CCNG1
C10orf111	CD24
C1orf168	CD44
C1orf61	CD96
C6orf62	CDC42BPG
CA14	CDH13
CABP4	CDH6
CABP5	CEMIP
CACNA1F	CES1
CACNB2	CFB
CALB1	CFD
CAMK1D	CHPT1
CAMSAP1	CHST9
CAPN1	CITED1
CAPS2	CKS1B
CARTPT	CLCA2
CASQ1	CLDN1
CATSPER2	CMBL
CBWD5	CNN1
CCDC177	COL4A6
CCDC181	COLGALT2
CCNO	CPA6
CCSAP	CPAMD8
CD52	CPNE5
CDH12	CPS1
CDH3	CRISPLD2
CDHR1	CRYBA2
CDHR5	CRYBA4
CDKL5	CRYBB1
CELF2	CRYBB2
CELF3	CRYBB2P1
CFAP161	CRYBB3
CFAP43	CRYGB
CFAP52	CRYGC
CFH	CRYGD
CHADL	CRYGS
CHD7	CSRP1
CHRNA3	CTDSPL
CHRNB2	CXADRP3
CHTF18	CYBRD1
CITED4	CYP1B1
CKB	CYTIP
CKMT1A/CKMT1B	DAPK2
CLCN2	DCDC2
CLDN10	DCT
CLIC6	DDR1
CLTB	DECR1
CLUL1	DEFB1
CNDP1	DEFB105A/DEFB105B
CNGA1	DES
CNGA3	DGKB
CNGB1	DGKG
CNGB3	DIO3
CNKSR3	DIRAS3
CNNM4	DLGAP1
CNTN3	DMRTB1
CNTNAP2	DNTT
COL10A1	DOK7
COL20A1	DPYD
COL8A1	DRD5
COMP	DSC1
COQ9	DSEL
CPLX3	E2F8
CPLX4	EDNRB
CRX	EGLN3
CSF1R	EIF4E3
CSPG5	ELF3
CSRNP3	ENC1
CTBP2	ENO1
CTH	EPDR1
CXCR4	ERICH5
CXorf57	ETNPPL
CYP26B1	EXPH5
CYTH1	EYA4
DAAM1	F10
DAO	F2R
DCX	F5
DDC	FABP5
DDX17	FAM101A/ZNF664-FAM101A
DEFB119	FAM129A
DENND1B	FAM46B
DGKE	FAM53B-AS1
DHCR7	FAM83D
DISC1	FAS
DKFZP586B0319	FBP2
DLG4	FBXL21
DMD	FBXO40
DNAH2	FBXW10
DNER	FEZ1
DNM1	FGF13
DNM3	FGFBP2
DOK6	FILIP1
DPF3	FLRT1
DPYSL4	FLRT3
DSCAML1	FMO1
DST	FRMD6
DTNBP1	FZD10
DUSP4	GADD45A
DUSP6	GALM
DYX1C1	GALNT12
EBF1	GALNT14
EBLN2	GAS1
ECT2	GAS6
EDIL3	GBP7
EFR3B	GDA
EGFLAM	GFRA1
ELOVL2	GGH
ELOVL2-AS1	GJA1
ELOVL4	GJA3
ELSPBP1	GJB2
EML1	GJB6
EPAS1	GLDN
EPB41L4B	GLI3
EPHA3	GLIS1
ERMN	GLYATL1
ESRRB	GPC4
ESRRG	GPNMB
EVL	GPR161
EXOC3L2	GPX3
EXOC6	GREB1
EXT1	GRID2
EYS	GRIN2A
F2RL2	GRM3
FABP12	GRP
FABP7	GRPR
FADS1	GSTA3
FADS2	GSTM1
FAIM	GYG2
FAM124B	HACD4
FAM138B	HADH
FAM13A-AS1	HEBP1
FAM161A	HGF
FAM166B	HHATL
FAM169A	HPDL
FAM19A3	HPGD
FAM221A	HRH1
FAM57B	HSPB2
FGD4	HSPB3
FGG	HSPB7
FICD	HTR2A
FLRT2	IDO1
FOXD1	IFIT3
FOXL2	INHBA
FRMD4A	INPP1
FRMPD2	IQCA1
FUT3	ISM1
FUT6	JPH2
GABRA1	KANK2
GABRB1	KCNAB1
GABRG1	KCNJ12
GABRG2	KCNJ5
GALNT11	KDELR3
GBE1	KIF26B
GCC2-AS1	KLF5
GCH1	KLHL14
GDF10	KLHL32
GDF11	KMO
GDPD5	KRT17
GEN1	LAMB4
GGT6	LENEP
GIGYF1	LGALS1
GLCCI1	LGSN
GNAO1	LIM2
GNAT1	LINC00314
GNAT2	LINC00403
GNAZ	LINC00595
GNB1	LINC01094
GNB3	LINC01549
GNG13	LIPC
GNGT1	LOC100129973
GNGT2	LOC100505912
GNL3L	LOC105370792
GPAM	LOC105377134
GPATCH2L	LOC105379362
GPLD1	LOC283140
GPR137C	LOC440934
GPR157	LOC654342
GPR4	LOXL3
GPSM1	LPAR3
GRAMD1C	LRRC42
GRIA2	LSAMP
GSG1	LTBP1
GSKIP	LXN
GUCA1A	LY75
GUCA1B	LY96
GUCA1C	LYPD1
GUCY2F	MAGED2
GUSBP1	MAL2
GYLTL1B	MAMDC2
GZMB	MCHR1
HACD3	MCTP1
HAGLR	MDK
HBB	MECOM
HCN1	METTL7A
HEXA	MFAP5
HGC6.3	MIA
HGD	MIF4GD
HK2	MINOS1-NBL1/NBL1
HMGN1	MIP
HR	MLANA
HRASLS	MLPH
HS3ST3B1	MRGPRF
HTRA1	MRPS6
IBA57	MSLN
IFITM10	MUM1L1
IGF2BP2	MXRA5
IGSF9	MYH11
IL7R	MYL9
IMPDH1	MYLK
IMPG1	MYOC
IMPG2	NADP
INA	NCS1
INIP	NDRG2
INPP5K	NEBL
INSM2	NEBL-AS1
IRX2	NEXN
ISL1	NKAIN4
ITGA8	NLN
ITGB8	NMRK2
ITM2C	NPFFR2
ITSN1	NR2F1
KANK1	NR2F1-AS1
KAT6A	NRAP
KBTBD11	NTF3
KCNA5	NUBPL
KCNB1	NUP93
KCNC2	OGN
KCNH6	OMD
KCNJ14	OPN3
KCNMA1	OPTC
KCNQ1OT1	OTX1
KCNV2	OXTR
KCTD4	P2RX7
KDM4C	P3H2
KHDRBS2	P4HA2
KHSRP	PABPC5
KIAA1107	PALM2
KIAA1109	PAPLN
KIDINS220	PARD6G
KIF13A	PAX3
KIF25	PAX6
KIRREL2	PCDH7
KIZ	PCSK9
KLHL34	PDE11A
KLHL4	PDE1A
KLHL41	PDGFD
KLK11	PDZK1
KMT2A	PGAM2
LAX1	PGM5
LENG8	PITX2
LGALSL	PKP2
LHFPL3	PLA2R1
LHFPL4	PLD1
LILRB3	PLEK2
LINC00461	PLPP1
LINC00470	PLPP3
LINC00597	PLPP4
LINC00599	PNMT
LINC00662	POSTN
LINC00982	PPARG
LINC00999	PPIA
LINC01138	PPIAL4G (includes others)
LIPE	PPP1R17
LIPG	PPP1R1B
LIPH	PQLC2L
LMOD3	PQLC3
LOC100133331	PRAME
LOC100190986	PRKCDBP
LOC100507521	PRLR
LOC105371920	PROK2
LOC105376790	PROS1
LOC105379426	PRPS2
LOC55338	PRUNE2
LRAT	PSME1
LRCH1	PTGER4
LRFN2	PTGES
LRP8	PTGR1
LRRC46	PVRL3
LRRC8A	PYDC1
LRRFIP1	QPCT
LSMEM1	RAB17
LSR	RAB9BP1
LYG2	RABGAP1L
LYZL4	RBFOX2
MAGI1	RBM24
MAK	RBM38
MAP2	RBPMS
MAP2K6	RBPMS-AS1
MAP3K10	RELN
MAP6D1	RGS4
MARVELD3	RNASET2
MAST1	RND2
MCF2L	RNF175
MCTP2	ROPN1
MESDC1	ROPN1B
MFSD2A	ROR1
MGEA5	RORC
MGST1	RPL5
MIR124-2HG	RPL7
MKX	RPRML
MLC1	RPS14
MMP9	RPS3A
MOK	RRAD
MPP4	RSPO1
MROH7	RTKN2
MTCL1	RUNX2
MTX3	S100A10
MYH14	S100A4
MYL4	S100A6
MYO1C	S100B
MYRF	SAP30BP
MYRFL	SCGB1D1
MYRIP	SCGB1D2
MYT1	SCNN1A
N4BP2	SCUBE2
NANOG	SEMA5A
NAT8L	SERHL
NCAPH	SERPINA5
NCKAP5	SERPINB6
NDC80	SFRP2
NEDD4L	SGCD
NEFH	SHC4
NEFL	SHMT1
NETO2	SLC13A4
NEURL1	SLC15A2
NEUROD1	SLC16A10
NEUROD2	SLC19A3
NEUROD4	SLC22A4
NIM1K	SLC25A48
NOG	SLC34A2
NOL4	SLC35F3
NOS1	SLC36A2
NOX4	SLC38A4
NPFF	SLC5A8
NPLOC4	SLITRK5
NPVF	SLN
NR2E1	SMPX
NR2E3	SMTNL2
NR3C1	SNCAIP
NRL	SNRPB
NRN1L	SNX17
NTN4	SNX7
NTNG2	SOCS6
NUTM2B-AS1	SOX1
NXNL1	SOX11
NXPH1	SOX2-OT
OIP5-AS1	SPAG17
OLR1	SPEG
ONECUT2	SPP1
OPCML	SQRDL
OPHN1	SRD5A2
OPN1LW	SSX4/SSX4B
OPN1MW (includes others)	STC2
OPN1SW	STK32A
OR51E2	STOML2
ORC6	STON1
OSTM1	STXBP6
OVOS2	SUPT3H
PACSIN1	SVIL
PAQR4	SYNC
PBX4	SYNDIG1
PCAT4	SYNGR2
PCBP4	SYNPR
PCDH15	TBC1D4
PCMTD2	TCEA3
PCP2	TENM4
PCSK1	TFAP2B
PDC	TFEC
PDE4C	TFPI2
PDE6A	TGFB3
PDE6B	TMEFF2
PDE6C	TMEM100
PDE6G	TMEM132C
PDE6H	TMEM155
PDE8B	TMEM158
PDGFRB	TMEM159
PDZD7	TMEM255A
PDZRN3	TMEM26
PHC3	TMEM45A
PHF20	TMSB10/TMSB4X
PHF20L1	TNFRSF17
PHF21B	TNFSF13
PHLDB2	TNFSF15
PHLPP2	TNNC1
PITPNA	TNNT1
PITPNM2	TOMM34
PIWIL1	TPD52L1
PLA1A	TPM1
PLA2G4C	TREM2
PLA2G5	TRIM6
PLA2G7	TSLP
PLAC9	TSPAN12
PLCD4	TSPAN2
PLCH2	TSPAN6
PLGLB1/PLGLB2	TSTD3
PLPPR4	TTC29
PLS1	TUBA8
PLVAP	TXLNB
PNPLA3	TYR
POGZ	VCAM1
POLR3E	VIT
POPDC3	VSTM4
POU4F1	WDR72
POU5F1	WISP1
PPEF2	WNT10A
PPFIA2	WNT16
PPM1N	WNT2B
PPP1R9A	WNT4
PPP2R2B	WNT5A
PRCD	WNT7A
PRDM13	WNT7B
PRDM16	ZC3HAV1L
PRINS	ZCCHC18
PRKCB	ZFHX4-AS1
PRKCQ	ZIC1
PRKCQ-AS1	ZIC2
PRKX	ZIC3
PRL	ZNF280A
PRO2852
PROM1
PRPH2
PRSS23
PTH2R
PTPN13
PTPN3
PTPRG
PXN
QKI
QRFPR
RAB33A
RAB3IP
RABGAP1
RAD54B
RASL10A
RASSF2
RAX2
RBBP6
RBM46
RBM5
RBP1
RCVRN
RDH10
RDH11
RDH12
RDH5
RDH8
REEP6
RFPL1S
RGR
RGS11
RGS16
RGS9BP
RHO
RIC3
RIMKLA
RIMS2
RIPPLY3
RMI1
RNASE1
RNF165
ROBO4
ROM1
ROPN1L
RORB
RP1
RPA4
RPE65
RRH
RS1
RSPH1
RTBDN
RUFY2
RUNDC3A
SAG
SAMD7
SASH1
SATB1
SATB2
SCAI
SCAMP5
SCG3
SCGB3A1
SCGN
SEL1L3
SELE
SERINC4
SEZ6
SEZ6L2
SFRP5
SGIP1
SGK494
SH3TC2
SHANK2
SHANK3
SHROOM3
SIPA1L3
SLC12A5
SLC14A1
SLC16A1
SLC16A14
SLC16A3
SLC16A6
SLC16A8
SLC17A6
SLC19A1
SLC1A2
SLC1A7
SLC22A23
SLC24A1
SLC24A4
SLC25A29
SLC26A4
SLC26A7
SLC38A3
SLC43A2
SLC45A4
SLC4A10
SLC4A7
SLC4A8
SLC6A12
SLC6A13
SLC6A20
SLC6A6
SLC7A10
SLCO1A2
SLCO1B3
SLCO1C1
SLITRK3
SLITRK6
SMA4
SMOC2
SMPD3
SNAP91
SND1-IT1
SNRK
SNTB2
SNTG2
SORBS2
SORL1
SOWAHA
SOX9
SPAG5-AS1
SPAG8
SPINK4
SPOCD1
SPTBN5
SQLE
SRPK1
ST18
STAG3L1
STARD8
STARD9
STK31
STMN2
STRA6
SULF1
SV2B
SVOP
SVOPL
SWAP70
SYF2
SYT1
SYT4
SYTL3
TACC1
TAF1C
TBXA2R
TC2N
TCF7L2
TDRG1
TECPR2
TEK
THBS4
THOC2
TIGD4
TLCD2
TLDC1
TLX2
TMA7
TMBIM6
TMEM132A
TMEM145
TMEM170A
TMEM237
TMEM27
TMEM74
TMEM98
TNFRSF14
TNRC6B
TNRC6C
TPD52
TPM3
TRG-AS1
TRH
TRIM36
TRPC3
TRPM6
TRPM7
TRPV4
TTC39C
TTYH1
TUBB4B
TULP1
UBAP1L
UBE3A
UHRF1
UNC119
USH2A
USP33
VAPA
VASN
VILL
VPS13C
VPS13D
VSTM2A
WFDC10B
WWC2
ZBTB20
ZBTB7A
ZEB2
ZFR2
ZFYVE27
ZFYVE28
ZGRF1
ZKSCAN1
ZMYND8
ZNF385B
ZNF541
ZNF800
ZPBP
