# Supplementary material for: Comparative gene expression study and pathway analysis of the human iris- and the retinal pigment epithelium
Source: PLoS One. 2017 Aug 21;12(8):e0182983. doi: 10.1371/journal.pone.0182983 (PMC5565104; doi:10.1371/journal.pone.0182983)
Supplement: S3 Table — (XLS) [file pone.0182983.s010.xls]

## Sheet: Fig3. Canonical Pathways sign i
Ingenuity Canonical Pathways (RPE)	-log(B-H p-value)	Ratio	Molecules
Phototransduction Pathway	2,52E01	4,75E-01	PDE6G,GNGT1,GUCA1B,OPN1MW (includes others),GNB1,ARR3,GNB3,PDE6A,GNAT1,RHO,PDC,SAG,CNGB3,GNGT2,PDE6B,GUCA1A,GUCA1C,OPN1LW,PDE6C,CNGA1,CNGA3,PDE6H,CNGB1,RGR,GUCY2F,RGS9BP,GNAT2,OPN1SW,RCVRN
Relaxin Signaling	4,45E00	1,24E-01	PDE6G,PDE4C,PDE6C,GNG13,GNAZ,PDE6H,GNB1,ADCY9,PDE6A,GNB3,GNAT1,GNAO1,ADCY1,GUCY2F,GNAT2,PDE8B,MMP9,PDE6B
Protein Kinase A Signaling	4,45E00	8,04E-02	PDE6G,PTPN13,DUSP6,LIPE,GNG13,PLCH2,AKAP11,GNB1,GNB3,PDE6A,RHO,MYL4,CNGB3,PLCD4,PDE6B,PTPRG,PXN,PRKCQ,PDE4C,PDE6C,PTPN3,CNGA1,CNGA3,PDE6H,ADCY9,CNGB1,ADCY1,DUSP4,PDE8B,OPN1SW,TCF7L2,PRKCB
The Visual Cycle	4,21E00	2,96E-01	LRAT,RDH10,RDH11,RDH12,RDH5,RDH8,RBP1,RPE65
Endothelin-1 Signaling	3,84E00	1,02E-01	NOS1,PRKCQ,PLA2G4C,GNAZ,PLCH2,PLA2G7,ADCY9,GNAT1,GNAO1,PLA2G5,ADCY1,CASQ1,GPLD1,GUCY2F,GNAT2,PNPLA3,PLCD4,OPN1SW,PRKCB
Retinol Biosynthesis	3,84E00	2,14E-01	LRAT,RDH10,RDH11,LIPE,RDH12,PNPLA3,LIPG,RDH8,RBP1
cAMP-mediated signaling	3,84E00	9,42E-02	PDE6G,PDE4C,CAMK1D,DUSP6,TBXA2R,PDE6C,CNGA1,CNGA3,PDE6H,AKAP11,ADCY9,PDE6A,CNGB1,GNAO1,ADCY1,DUSP4,CNGB3,ADRA2C,PDE8B,ADORA2B,PDE6B
Synaptic Long Term Depression	3,36E00	1,06E-01	NOS1,PRKCQ,PLA2G4C,GRIA2,GNAZ,PLCH2,PLA2G7,GNAT1,PLA2G5,GNAO1,PPP2R2B,GUCY2F,GNAT2,PNPLA3,PLCD4,PRKCB
Thrombin Signaling	3,07E00	9,14E-02	F2RL2,PRKCQ,CAMK1D,GNG13,GNAZ,PLCH2,GNB1,ADCY9,GNB3,GNAT1,ADCY1,GNAO1,GNAT2,MYL4,ARHGEF10,PLCD4,OPN1SW,PRKCB
Sperm Motility	2,77E00	1,03E-01	PRKCQ,PDE4C,PLA2G4C,PLCH2,PLA2G7,CNGA1,CNGA3,CNGB1,PLA2G5,CNGB3,PNPLA3,CATSPER2,PLCD4,PRKCB
Ephrin B Signaling	2,68E00	1,33E-01	GNB1,PXN,GNB3,GNAT1,ITSN1,CXCR4,GNAO1,GNAT2,GNG13,GNAZ
Cardiac Î²-adrenergic Signaling	2,68E00	9,93E-02	GNB1,ADCY9,PDE6G,GNB3,PDE6A,PDE4C,PPP2R2B,ADCY1,PDE6C,GNG13,PDE8B,PDE6B,PDE6H,AKAP11
CXCR4 Signaling	2,68E00	9,38E-02	PXN,PRKCQ,CXCR4,GNG13,GNAZ,GNB1,ADCY9,GNB3,GNAT1,ADCY1,GNAO1,GNAT2,MYL4,OPN1SW,PRKCB
Phospholipases	2,4E00	1,32E-01	GPLD1,PLA2G4C,PLA2G5,PNPLA3,LIPG,PLCH2,PLA1A,PLA2G7,PLCD4
tRNA Splicing	2,33E00	1,67E-01	PDE6G,PDE6A,PDE4C,PDE6C,PDE8B,PDE6B,PDE6H
CREB Signaling in Neurons	2,25E00	8,38E-02	GNB1,ADCY9,GNB3,PRKCQ,GNAT1,ADCY1,GNAO1,GRIA2,GNAT2,GNG13,GNAZ,PLCH2,PLCD4,OPN1SW,PRKCB
GABA Receptor Signaling	2,25E00	1,23E-01	DNM1,ADCY9,GABRG2,GABRG1,ADCY1,GABRB1,SLC6A13,GABRA1,SLC6A12
Gustation Pathway	2,1E00	9,3E-02	GNB1,ADCY9,PDE6G,PDE6A,GNB3,PDE4C,ADCY1,PDE6C,GNG13,PDE8B,PDE6B,PDE6H
IL-1 Signaling	2,1E00	1,06E-01	MAP2K6,GNB1,ADCY9,GNB3,GNAT1,GNAO1,ADCY1,GNAT2,GNG13,GNAZ
Cardiac Hypertrophy Signaling	2,03E00	7,33E-02	MAP2K6,GNG13,GNAZ,PLCH2,ELSPBP1,GNB1,ADCY9,MAP3K10,GNB3,GNAT1,ADCY1,GNAO1,MYL4,GNAT2,ADRA2C,PLCD4,OPN1SW
G Beta Gamma Signaling	2	1,02E-01	GNB1,GNB3,PRKCQ,GNAT1,GNAO1,ADCY1,GNAT2,GNG13,GNAZ,PRKCB
Retinoate Biosynthesis I	1,98E00	1,62E-01	RDH10,RDH11,RDH12,RDH5,RDH8,RBP1
Melatonin Signaling	1,59E00	1,05E-01	MAP2K6,PRKCQ,GNAO1,PLCH2,PLCD4,OPN1SW,RORB,PRKCB
GÎ±s Signaling	1,58E00	8,85E-02	GNB1,ADCY9,GNB3,CNGB1,ADCY1,GNG13,CNGB3,ADORA2B,CNGA1,CNGA3
G-Protein Coupled Receptor Signaling	1,52E00	6,44E-02	PDE6G,PDE4C,DUSP6,TBXA2R,RGS16,PDE6C,PDE6H,ADCY9,PDE6A,ADCY1,GNAO1,ADORA2B,DUSP4,ADRA2C,PDE8B,PDE6B,PRKCB
Embryonic Stem Cell Differentiation into Cardiac Lineages	1,47E00	0.3	NANOG,ISL1,POU5F1
Glutamate Receptor Signaling	1,47E00	1,09E-01	GNB1,GNB3,SLC17A6,GRIA2,DLG4,SLC1A2,SLC1A7
Axonal Guidance Signaling	1,44E00	5,45E-02	PXN,PRKCQ,ITSN1,TUBB4B,CXCR4,ARHGEF7,GNG13,EPHA3,GNAZ,PLCH2,ADAM8,GNB1,GNB3,GNAT1,GNAO1,MYL4,GNAT2,BMP7,SHANK2,BMP6,PLCD4,MMP9,OPN1SW,PRKCB
P2Y Purigenic Receptor Signaling Pathway	1,24E00	7,75E-02	GNB1,ADCY9,GNB3,PRKCQ,ADCY1,GNG13,PLCH2,PLCD4,OPN1SW,PRKCB
GPCR-Mediated Nutrient Sensing in Enteroendocrine Cells	1,21E00	8,79E-02	ADCY9,PRKCQ,ADCY1,GNG13,PLCH2,PLCD4,OPN1SW,PRKCB
Breast Cancer Regulation by Stathmin1	1,2E00	6,6E-02	GNB1,ADCY9,GNB3,PRKCQ,CAMK1D,TUBB4B,ARHGEF7,PPP2R2B,ADCY1,GNG13,ARHGEF10,OPN1SW,PRKCB
Ephrin Receptor Signaling	1,17E00	6,78E-02	GNB1,PXN,GNB3,GNAT1,ITSN1,PTPN13,CXCR4,GNAO1,GNAT2,GNG13,GNAZ,EPHA3
Androgen Signaling	1,17E00	7,89E-02	GNB1,GNB3,PRKCQ,GNAT1,GNAO1,GNAT2,GNG13,GNAZ,PRKCB
RhoGDI Signaling	1,16E00	6,7E-02	GNB1,CDH12,GNB3,GNAT1,CDH3,ARHGEF7,GNAO1,MYL4,GNAT2,GNG13,GNAZ,ARHGEF10
Regulation of Cellular Mechanics by Calpain Protease	1,16E00	1,03E-01	PXN,CNGB1,CAPN1,CNGB3,CNGA1,CNGA3
Î±-Adrenergic Signaling	1,13E00	8,25E-02	GNB1,ADCY9,GNB3,PRKCQ,ADCY1,GNG13,OPN1SW,PRKCB
Role of NFAT in Cardiac Hypertrophy	1,07E00	6,45E-02	MAP2K6,GNB1,ADCY9,GNB3,PRKCQ,CAMK1D,ADCY1,GNG13,PLCH2,PLCD4,OPN1SW,PRKCB
Huntington's Disease Signaling	1,04E00	5,96E-02	NEUROD1,PRKCQ,PACSIN1,CLTB,GNG13,DNM3,GNB1,DNM1,MAP3K10,GNB3,CAPN1,CASQ1,DLG4,PRKCB
Signaling by Rho Family GTPases	1,04E00	5,93E-02	NOX4,ARHGEF7,GNG13,GNAZ,GNB1,MAP3K10,CDH12,GNB3,GNAT1,CDH3,GNAO1,GNAT2,MYL4,ARHGEF10
Atherosclerosis Signaling	1	7,2E-02	SELE,CXCR4,PLA2G4C,PLA2G5,COL10A1,PNPLA3,PLA2G7,MMP9,TNFRSF14
nNOS Signaling in Neurons	8,35E-01	9,62E-02	NOS1,PRKCQ,CAPN1,DLG4,PRKCB
GNRH Signaling	8,35E-01	6,67E-02	MAP2K6,DNM1,MAP3K10,ADCY9,PRKCQ,ADCY1,DNM3,OPN1SW,PRKCB
Sphingosine-1-phosphate Signaling	8,35E-01	7,08E-02	ADCY9,CASQ1,ADCY1,PLCH2,SMPD3,PLCD4,OPN1SW,PDGFRB
Factors Promoting Cardiogenesis in Vertebrates	8,35E-01	7,61E-02	NOX4,PRKCQ,BMP7,BMP6,NOG,TCF7L2,PRKCB
nNOS Signaling in Skeletal Muscle Cells	8,2E-01	1,5E-01	SNTB2,NOS1,DMD
CCR5 Signaling in Macrophages	7,95E-01	8,11E-02	GNB1,GNB3,PRKCQ,GNG13,OPN1SW,PRKCB
Virus Entry via Endocytic Pathways	7,95E-01	7,37E-02	B2M,DNM1,PRKCQ,ITSN1,CLTB,ITGB8,PRKCB
Cellular Effects of Sildenafil (Viagra)	7,54E-01	6,34E-02	ADCY9,PDE4C,MYH14,ADCY1,GUCY2F,MYL4,PLCH2,PLCD4,SLC4A10
Corticotropin Releasing Hormone Signaling	7,31E-01	6,61E-02	NOS1,ADCY9,PRKCQ,GNAO1,ADCY1,GUCY2F,OPN1SW,PRKCB
Creatine-phosphate Biosynthesis	7,31E-01	2,22E-01	CKB,CKMT1A/CKMT1B
CCR3 Signaling in Eosinophils	7,29E-01	6,56E-02	GNB1,GNB3,PRKCQ,PLA2G4C,PLA2G5,GNG13,OPN1SW,PRKCB
GÎ±i Signaling	7,22E-01	6,5E-02	GNB1,ADCY9,GNB3,TBXA2R,ADCY1,GNG13,ADRA2C,OPN1SW
Transcriptional Regulatory Network in Embryonic Stem Cells	7,22E-01	0.1	NANOG,ISL1,KAT6A,POU5F1
Phospholipase C Signaling	7,22E-01	5,31E-02	GNB1,ADCY9,GNB3,PRKCQ,ARHGEF7,PLA2G5,ADCY1,GPLD1,PLA2G4C,MYL4,GNG13,ARHGEF10,PRKCB
RAR Activation	7,03E-01	5,58E-02	ADCY9,LRAT,PRKCQ,RDH10,RDH11,ADCY1,RDH12,RDH5,RDH8,RBP1,PRKCB
Î³-linolenate Biosynthesis II (Animals)	7,03E-01	1,25E-01	ACSL6,FADS2,FADS1
Dopamine-DARPP32 Feedback in cAMP Signaling	6,83E-01	5,71E-02	NOS1,ADCY9,PRKCQ,KCNJ14,PPP2R2B,ADCY1,PLCH2,PLCD4,OPN1SW,PRKCB
Antioxidant Action of Vitamin C	6,79E-01	6,67E-02	GPLD1,PLA2G4C,PLA2G5,PNPLA3,PLCH2,PLA2G7,PLCD4
eNOS Signaling	6,34E-01	5,81E-02	ADCY9,PRKCQ,CNGB1,ADCY1,CNGB3,CNGA1,CHRNA3,CNGA3,PRKCB
Antiproliferative Role of Somatostatin Receptor 2	5,76E-01	7,46E-02	NOS1,GNB1,GNB3,GUCY2F,GNG13
Tec Kinase Signaling	5,76E-01	5,62E-02	GNB1,GNB3,PRKCQ,GNAT1,GNAO1,GNAT2,GNG13,GNAZ,PRKCB
Triacylglycerol Biosynthesis	5,68E-01	8,51E-02	GPAM,PLPPR4,ELOVL2,AGPAT3
Macropinocytosis Signaling	5,68E-01	7,35E-02	PRKCQ,ANKFY1,ITGB8,CSF1R,PRKCB
IL-8 Signaling	5,57E-01	5,32E-02	GNB1,NOX4,GNB3,PRKCQ,GPLD1,GNG13,MMP9,OPN1SW,TEK,PRKCB
fMLP Signaling in Neutrophils	5,52E-01	6,09E-02	GNB1,NOX4,GNB3,PRKCQ,GNG13,OPN1SW,PRKCB
Dopamine Receptor Signaling	5,52E-01	6,52E-02	GCH1,ADCY9,PRL,DDC,PPP2R2B,ADCY1
Triacylglycerol Degradation	5,34E-01	0.1	LIPE,PNPLA3,LIPG
Gap Junction Signaling	5,2E-01	5,36E-02	ADCY9,PRKCQ,TUBB4B,ADCY1,GUCY2F,PLCH2,PLCD4,OPN1SW,PRKCB
Role of MAPK Signaling in the Pathogenesis of Influenza	5,2E-01	6,94E-02	MAP2K6,PLA2G4C,PLA2G5,PNPLA3,PLA2G7
Serotonin Receptor Signaling	4,4E-01	7,41E-02	GCH1,ADCY9,DDC,ADCY1
p70S6K Signaling	4,35E-01	5,6E-02	F2RL2,PRKCQ,PPP2R2B,PLCH2,PLCD4,OPN1SW,PRKCB
MIF-mediated Glucocorticoid Regulation	4,08E-01	8,57E-02	PLA2G4C,PLA2G5,NR3C1
GPCR-Mediated Integration of Enteroendocrine Signaling Exemplified by an L Cell	4,08E-01	6,33E-02	ADCY9,ADCY1,PLCH2,PLCD4,OPN1SW
Neuropathic Pain Signaling In Dorsal Horn Neurons	3,98E-01	5,77E-02	PRKCQ,CAMK1D,GRIA2,PLCH2,PLCD4,PRKCB
G Protein Signaling Mediated by Tubby	3,93E-01	8,33E-02	GNB1,GNB3,GNG13
Eicosanoid Signaling	3,75E-01	6,1E-02	PLA2G4C,TBXA2R,PLA2G5,PNPLA3,PLA2G7
Wnt/Ca+ pathway	3,75E-01	6,78E-02	PDE6C,PLCH2,PLCD4,PDE6H
Amyotrophic Lateral Sclerosis Signaling	3,75E-01	5,61E-02	NOS1,NEFL,CAPN1,GRIA2,NEFH,SLC1A2
Calcium Signaling	3,67E-01	4,84E-02	CAMK1D,CHRNB2,MYH14,CASQ1,GRIA2,MYL4,TPM3,TRPC3,CHRNA3
Salvage Pathways of Pyrimidine Ribonucleotides	3,47E-01	5,45E-02	MAP2K6,PRKX,PRKCQ,APOBEC2,MAK,APOBEC3A
Oleate Biosynthesis II (Animals)	3,47E-01	1,05E-01	FADS2,FADS1
Human Embryonic Stem Cell Pluripotency	3,13E-01	5,04E-02	NANOG,BMP7,BMP6,NOG,TCF7L2,PDGFRB,POU5F1
Fc Epsilon RI Signaling	3,05E-01	5,26E-02	MAP2K6,PRKCQ,PLA2G4C,PLA2G5,INPP5K,PRKCB
UVC-Induced MAPK Signaling	2,91E-01	7,14E-02	PRKCQ,SMPD3,PRKCB
Wnt/Î²-catenin Signaling	2,85E-01	4,71E-02	CDH12,CDH3,GNAO1,PPP2R2B,SFRP5,SOX9,TCF7L2,POU5F1
PAK Signaling	2,85E-01	5,49E-02	PXN,ARHGEF7,MYL4,EPHA3,PDGFRB
GÎ±12/13 Signaling	2,82E-01	5,08E-02	PXN,F2RL2,CDH12,CDH3,TBXA2R,MYL4
Chondroitin Sulfate Degradation (Metazoa)	2,82E-01	9,09E-02	MGEA5,HEXA
Dermatan Sulfate Degradation (Metazoa)	2,82E-01	9,09E-02	MGEA5,HEXA
L-cysteine Degradation II	2,77E-01	0.2	CTH
Role of NFAT in Regulation of the Immune Response	2,45E-01	4,52E-02	GNB1,GNB3,PRKCQ,GNAT1,GNAO1,GNAT2,GNG13,GNAZ
Role of Oct4 in Mammalian Embryonic Stem Cell Pluripotency	2,45E-01	6,52E-02	NANOG,PHC3,POU5F1
Caveolar-mediated Endocytosis Signaling	2,09E-01	5,48E-02	B2M,ITSN1,ITGA8,ITGB8
Synaptic Long Term Potentiation	2,08E-01	4,72E-02	PRKCQ,ADCY1,GRIA2,PLCH2,PLCD4,PRKCB
GÎ±q Signaling	2,08E-01	4,52E-02	GNB1,GNB3,PRKCQ,GPLD1,RGS16,GNG13,PRKCB
Pyridoxal 5'-phosphate Salvage Pathway	2,08E-01	5,41E-02	MAP2K6,PRKX,PRKCQ,MAK
Chemokine Signaling	1,98E-01	5,33E-02	CAMK1D,CXCR4,OPN1SW,PRKCB
Prolactin Signaling	1,91E-01	5,26E-02	PRKCQ,PRL,NR3C1,PRKCB
Cell Cycle Control of Chromosomal Replication	1,91E-01	7,41E-02	RPA4,ORC6
CDP-diacylglycerol Biosynthesis I	1,91E-01	7,41E-02	GPAM,AGPAT3
BMP signaling pathway	1,88E-01	5,19E-02	BMP7,BMP6,TLX2,NOG
Leptin Signaling in Obesity	1,79E-01	5,13E-02	ADCY9,ADCY1,PLCH2,PLCD4
VDR/RXR Activation	1,74E-01	5,06E-02	PRKCQ,HR,CALB1,PRKCB
Reelin Signaling in Neurons	1,74E-01	5,06E-02	MAP3K10,LRP8,DCX,ARHGEF10
Airway Pathology in Chronic Obstructive Pulmonary Disease	1,67E-01	1,25E-01	MMP9
Retinoate Biosynthesis II	1,67E-01	1,25E-01	RBP1
Cysteine Biosynthesis/Homocysteine Degradation	1,67E-01	1,25E-01	CTH
Intrinsic Prothrombin Activation Pathway	1,6E-01	6,67E-02	COL10A1,FGG
VEGF Family Ligand-Receptor Interactions	1,6E-01	4,88E-02	PRKCQ,PLA2G4C,PLA2G5,PRKCB
Tight Junction Signaling	1,6E-01	4,19E-02	CLDN10,F2RL2,MYH14,VAPA,PPP2R2B,MYL4,CNKSR3
Assembly of RNA Polymerase I Complex	1,42E-01	1,11E-01	TAF1C
Epoxysqualene Biosynthesis	1,42E-01	1,11E-01	SQLE
Cytotoxic T Lymphocyte-mediated Apoptosis of Target Cells	1,34E-01	6,25E-02	B2M,GZMB
Heparan Sulfate Biosynthesis (Late Stages)	1,26E-01	5,08E-02	HS3ST3B1,LIPE,EXT1
Leukocyte Extravasation Signaling	1,26E-01	3,92E-02	CLDN10,PXN,PRKCQ,EDIL3,CXCR4,MMP9,OPN1SW,PRKCB
Phosphatidylglycerol Biosynthesis II (Non-plastidic)	1,26E-01	6,06E-02	GPAM,AGPAT3
Hepatic Cholestasis	1,08E-01	3,95E-02	SLCO1C1,ADCY9,PRKCQ,ADCY1,SLCO1A2,SLCO1B3,PRKCB
14-3-3-mediated Signaling	1,01E-01	4,2E-02	PRKCQ,TUBB4B,PLCH2,PLCD4,PRKCB
Tetrahydrobiopterin Biosynthesis I	9,32E-02	9,09E-02	GCH1
PPARÎ±/RXRÎ± Activation	8,35E-02	3,8E-02	MAP2K6,ADCY9,ADCY1,PLCH2,PLCD4,ABCA1,PRKCB
Glycogen Biosynthesis II (from UDP-D-Glucose)	8,35E-02	8,33E-02	GBE1
Tetrahydrobiopterin Biosynthesis II	8,35E-02	8,33E-02	GCH1
Molecular Mechanisms of Cancer	8,35E-02	3,49E-02	MAP2K6,ADCY9,PRKCQ,GNAT1,ARHGEF7,GNAO1,ADCY1,GNAT2,BMP7,GNAZ,BMP6,ARHGEF10,PRKCB
SAPK/JNK Signaling	8,35E-02	4,21E-02	GNB1,MAP3K10,GNB3,DUSP4
Hepatic Fibrosis / Hepatic Stellate Cell Activation	8,35E-02	3,74E-02	MYH14,MYL4,COL8A1,COL10A1,COL20A1,MMP9,PDGFRB
ILK Signaling	8,35E-02	3,72E-02	MAP2K6,PXN,MYH14,PPP2R2B,MYL4,ITGB8,MMP9
phagosome maturation	8,35E-02	3,94E-02	B2M,NOS1,NOX4,TUBB4B,ATP6V0D2
Cholesterol Biosynthesis I	8,35E-02	5,13E-02	SQLE,DHCR7
Cholesterol Biosynthesis II (via 24,25-dihydrolanosterol)	8,35E-02	5,13E-02	SQLE,DHCR7
Cholesterol Biosynthesis III (via Desmosterol)	8,35E-02	5,13E-02	SQLE,DHCR7
Assembly of RNA Polymerase III Complex	8,35E-02	7,69E-02	BDP1
Remodeling of Epithelial Adherens Junctions	8,35E-02	4,41E-02	DNM1,TUBB4B,DNM3
Adipogenesis pathway	8,35E-02	3,91E-02	EBF1,CTBP2,SOX9,BMP7,RBP1
Agranulocyte Adhesion and Diapedesis	8,35E-02	3,68E-02	CLDN10,SELE,CXCR4,MYH14,MYL4,MMP9,OPN1SW
ERK/MAPK Signaling	8,35E-02	3,66E-02	PXN,DUSP6,PLA2G4C,PPP2R2B,PLA2G5,DUSP4,PRKCB
FcÎ³ Receptor-mediated Phagocytosis in Macrophages and Monocytes	8,35E-02	4,04E-02	PXN,PRKCQ,GPLD1,PRKCB
Glioma Signaling	8,35E-02	0.04	PRKCQ,CAMK1D,PDGFRB,PRKCB
Heparan Sulfate Biosynthesis	8,35E-02	4,29E-02	HS3ST3B1,LIPE,EXT1
Mechanisms of Viral Exit from Host Cells	8,35E-02	4,88E-02	PRKCQ,PRKCB
DNA Double-Strand Break Repair by Homologous Recombination	8,35E-02	7,14E-02	GEN1
Sphingomyelin Metabolism	8,35E-02	7,14E-02	SMPD3
Tyrosine Degradation I	8,35E-02	7,14E-02	HGD
Paxillin Signaling	8,11E-02	3,96E-02	PXN,ARHGEF7,ITGA8,ITGB8
CDK5 Signaling	7,15E-02	3,88E-02	ADCY9,CAPN1,PPP2R2B,ADCY1
Catecholamine Biosynthesis	7,15E-02	6,67E-02	DDC
LPS-stimulated MAPK Signaling	7,15E-02	4,11E-02	MAP2K6,PRKCQ,PRKCB
Basal Cell Carcinoma Signaling	7,15E-02	4,11E-02	BMP7,BMP6,TCF7L2
NF-ÎºB Activation by Viruses	6,7E-02	4,05E-02	PRKCQ,TNFRSF14,PRKCB
MIF Regulation of Innate Immunity	6,7E-02	4,55E-02	PLA2G4C,PLA2G5
Cholecystokinin/Gastrin-mediated Signaling	6,7E-02	3,77E-02	MAP2K6,PXN,PRKCQ,PRKCB
Granzyme B Signaling	6,7E-02	6,25E-02	GZMB
Citrulline-Nitric Oxide Cycle	6,7E-02	6,25E-02	NOS1
HER-2 Signaling in Breast Cancer	6,1E-02	3,95E-02	PRKCQ,ITGB8,PRKCB
HGF Signaling	5,92E-02	3,7E-02	MAP3K10,PXN,PRKCQ,PRKCB
Role of Macrophages, Fibroblasts and Endothelial Cells in Rheumatoid Arthritis	5,92E-02	3,31E-02	MAP2K6,SELE,PRKCQ,GNAO1,DAAM1,SFRP5,PLCH2,PLCD4,TCF7L2,PRKCB
Serotonin and Melatonin Biosynthesis	5,92E-02	5,88E-02	DDC
phagosome formation	5,92E-02	3,67E-02	PRKCQ,PLCH2,PLCD4,PRKCB
Role of NANOG in Mammalian Embryonic Stem Cell Pluripotency	0.05	3,6E-02	NANOG,BMP7,BMP6,POU5F1
Extrinsic Prothrombin Activation Pathway	0.05	5,56E-02	FGG
Mismatch Repair in Eukaryotes	0.05	5,56E-02	SLC19A1
B Cell Receptor Signaling	4,37E-02	3,35E-02	MAP2K6,MAP3K10,EBF1,PRKCQ,INPP5K,PRKCB
Fatty Acid Activation	4,37E-02	5,26E-02	ACSL6
Sucrose Degradation V (Mammalian)	4,37E-02	5,26E-02	ALDOC
Stearate Biosynthesis I (Animals)	4,37E-02	0.04	ACSL6,ELOVL2
Acute Myeloid Leukemia Signaling	4,37E-02	3,66E-02	MAP2K6,CSF1R,TCF7L2
Epithelial Adherens Junction Signaling	4,2E-02	3,38E-02	MAGI1,TUBB4B,MYH14,MYL4,TCF7L2
PDGF Signaling	4,2E-02	3,61E-02	INPP5K,PDGFRB,PRKCB
Cardiomyocyte Differentiation via BMP Receptors	4,2E-02	0.05	BMP7
Salvage Pathways of Pyrimidine Deoxyribonucleotides	4,2E-02	0.05	APOBEC3A
p38 MAPK Signaling	4,2E-02	3,42E-02	MAP2K6,HMGN1,PLA2G4C,PLA2G5
CD27 Signaling in Lymphocytes	4,2E-02	3,85E-02	MAP2K6,MAP3K10
Regulation of the Epithelial-Mesenchymal Transition Pathway	4,2E-02	3,26E-02	MAP2K6,CDH12,ZEB2,MMP9,TCF7L2,PDGFRB
Renin-Angiotensin Signaling	4,2E-02	3,39E-02	ADCY9,PRKCQ,ADCY1,PRKCB
UVB-Induced MAPK Signaling	4,2E-02	3,77E-02	PRKCQ,PRKCB
ErbB Signaling	4,2E-02	3,49E-02	MAP2K6,PRKCQ,PRKCB
Mitochondrial L-carnitine Shuttle Pathway	4,2E-02	4,76E-02	ACSL6
PTEN Signaling	4,03E-02	3,33E-02	MAGI1,INPP5K,CNKSR3,PDGFRB
TGF-Î² Signaling	4,03E-02	3,45E-02	MAP2K6,BMP7,TLX2
CTLA4 Signaling in Cytotoxic T Lymphocytes	4,03E-02	3,41E-02	B2M,CLTB,PPP2R2B
Choline Biosynthesis III	4,03E-02	4,55E-02	GPLD1
D-myo-inositol (1,4,5)-trisphosphate Degradation	4,03E-02	4,55E-02	INPP5K
Role of CHK Proteins in Cell Cycle Checkpoint Control	4,03E-02	3,64E-02	PPP2R2B,SLC19A1
UVA-Induced MAPK Signaling	4,03E-02	3,37E-02	PLCH2,SMPD3,PLCD4
LPS/IL-1 Mediated Inhibition of RXR Function	4,03E-02	3,12E-02	HS3ST3B1,MGST1,ACSL6,SLCO1A2,FABP7,ABCA1,SLCO1B3
FAK Signaling	3,8E-02	3,33E-02	PXN,ARHGEF7,CAPN1
Urate Biosynthesis/Inosine 5'-phosphate Degradation	3,8E-02	4,35E-02	IMPDH1
Tumoricidal Function of Hepatic Natural Killer Cells	2,76E-02	4,17E-02	GZMB
Neuregulin Signaling	2,68E-02	3,23E-02	PRKCQ,DLG4,PRKCB
Thrombopoietin Signaling	2,68E-02	3,39E-02	PRKCQ,PRKCB
Germ Cell-Sertoli Cell Junction Signaling	2,68E-02	3,07E-02	MAP2K6,MAP3K10,PXN,TUBB4B,PLS1
D-myo-inositol (1,3,4)-trisphosphate Biosynthesis	2,68E-02	0.04	INPP5K
Mouse Embryonic Stem Cell Pluripotency	2,68E-02	3,16E-02	NANOG,TCF7L2,POU5F1
Lipid Antigen Presentation by CD1	2,68E-02	3,85E-02	B2M
Maturity Onset Diabetes of Young (MODY) Signaling	2,68E-02	3,85E-02	NEUROD1
Glutathione Redox Reactions I	2,68E-02	3,85E-02	MGST1
Leukotriene Biosynthesis	2,68E-02	3,85E-02	GGT6
Leucine Degradation I	2,68E-02	3,85E-02	BCAT1
ErbB4 Signaling	2,26E-02	3,23E-02	PRKCQ,PRKCB
1D-myo-inositol Hexakisphosphate Biosynthesis II (Mammalian)	2,04E-02	3,7E-02	INPP5K
Î³-glutamyl Cycle	1,24E-02	3,57E-02	GGT6
Isoleucine Degradation I	5,12E-03	3,45E-02	BCAT1
Mitotic Roles of Polo-Like Kinase	5,12E-03	3,03E-02	CAPN1,PPP2R2B
