# Supplementary material for: Comparative gene expression study and pathway analysis of the human iris- and the retinal pigment epithelium
Source: PLoS One. 2017 Aug 21;12(8):e0182983. doi: 10.1371/journal.pone.0182983 (PMC5565104; doi:10.1371/journal.pone.0182983)
Supplement: S4 Table — (XLSX) [file pone.0182983.s011.xlsx]

## Sheet: Fig2. Canonical Pathways sign i
Ingenuity Canonical Pathways	-log(B-H p-value)	Ratio	Molecules
Basal Cell Carcinoma Signaling	3,08E00	1,37E-01	FZD10,WNT7A,GLI3,WNT10A,GLIS1,WNT7B,WNT2B,WNT16,WNT4,WNT5A
Human Embryonic Stem Cell Pluripotency	2,99E00	9,35E-02	FZD10,NTF3,WNT7A,WNT10A,ZIC3,WNT7B,WNT2B,TGFB3,WNT4,WNT16,PDGFD,INHBA,WNT5A
Aryl Hydrocarbon Receptor Signaling	2,99E00	8,9E-02	GSTA3,HSPB3,GSTM1,TYR,HSPB2,FAS,CYP1B1,NR2F1,ALDH1L2,TGFB3,HSPB7,DCT,ALDH3A1
Wnt/Î²-catenin Signaling	2,99E00	8,24E-02	FZD10,GJA1,SFRP2,SOX1,WNT2B,WNT16,SOX11,WNT7A,WNT10A,WNT7B,TGFB3,CD44,WNT4,WNT5A
PCP pathway	2,52E00	1,27E-01	FZD10,WNT7A,WNT10A,WNT7B,WNT2B,WNT16,WNT4,WNT5A
Regulation of the Epithelial-Mesenchymal Transition Pathway	2,16E00	7,07E-02	FZD10,WNT2B,WNT16,PARD6G,FGF13,WNT7A,WNT10A,HGF,WNT7B,TGFB3,WNT4,PDGFD,WNT5A
Role of Wnt/GSK-3Î² Signaling in the Pathogenesis of Influenza	2,04E00	1,04E-01	FZD10,WNT7A,WNT10A,WNT7B,WNT2B,WNT16,WNT4,WNT5A
Glioblastoma Multiforme Signaling	1,88E00	7,28E-02	RND2,FZD10,WNT7A,WNT10A,DIRAS3,WNT7B,WNT2B,WNT16,WNT4,PDGFD,WNT5A
Ovarian Cancer Signaling	1,77E00	7,52E-02	FZD10,GJA1,WNT7A,WNT10A,WNT7B,WNT2B,CD44,WNT16,WNT4,WNT5A
Coagulation System	1,6E00	1,43E-01	F10,F2R,PROS1,SERPINA5,F5
Hepatic Fibrosis / Hepatic Stellate Cell Activation	1,25E00	5,88E-02	MYL9,LY96,VCAM1,COL4A6,EDNRB,ACTA2,HGF,TGFB3,MYH11,PDGFD,FAS
Role of NANOG in Mammalian Embryonic Stem Cell Pluripotency	1,21E00	7,21E-02	FZD10,WNT7A,WNT10A,WNT7B,WNT2B,WNT16,WNT4,WNT5A
Colorectal Cancer Metastasis Signaling	9,26E-01	4,98E-02	RND2,FZD10,WNT7A,WNT10A,DIRAS3,WNT7B,WNT2B,TGFB3,WNT16,WNT4,PTGER4,WNT5A
Extrinsic Prothrombin Activation Pathway	8,72E-01	1,67E-01	F10,PROS1,F5
Tryptophan Degradation to 2-amino-3-carboxymuconate Semialdehyde	8,72E-01	1,67E-01	KMO,NADP,IDO1
Role of Osteoblasts, Osteoclasts and Chondrocytes in Rheumatoid Arthritis	8,04E-01	4,89E-02	FZD10,SPP1,SFRP2,WNT7A,WNT10A,RUNX2,WNT7B,WNT2B,WNT16,WNT4,WNT5A
Death Receptor Signaling	6,06E-01	6,52E-02	HSPB3,ACTA2,HSPB2,HSPB7,TNFSF15,FAS
Tryptophan Degradation III (Eukaryotic)	5,6E-01	8,7E-02	KMO,NADP,IDO1,HADH
Gluconeogenesis I	5,6E-01	8,7E-02	ENO1,NADP,PGAM2,FBP2
Triacylglycerol Biosynthesis	5,51E-01	8,51E-02	PLPP4,AGPAT2,PLPP3,PLPP1
Thymine Degradation	5,34E-01	0.2	DPYD,NADP
Uracil Degradation II (Reductive)	4,73E-01	1,82E-01	DPYD,NADP
Intrinsic Prothrombin Activation Pathway	4,39E-01	0.1	F10,PROS1,F5
Eumelanin Biosynthesis	4,37E-01	1,67E-01	TYR,DCT
Glioma Invasiveness Signaling	3,6E-01	6,9E-02	RND2,F2R,DIRAS3,CD44
NAD biosynthesis II (from tryptophan)	3,6E-01	8,82E-02	KMO,NADP,IDO1
dTMP De Novo Biosynthesis	3,6E-01	1,43E-01	NADP,SHMT1
Calcium Signaling	3,3E-01	4,3E-02	MYL9,GRIN2A,TNNT1,ACTA2,TNNC1,TPM1,MYH11,CASQ2
Axonal Guidance Signaling	3,3E-01	3,41E-02	FZD10,NTF3,SEMA5A,WNT2B,WNT16,MYL9,WNT7A,GLI3,TUBA8,WNT10A,GLIS1,WNT7B,WNT4,PDGFD,WNT5A
Actin Cytoskeleton Signaling	3,3E-01	4,07E-02	MYL9,F2R,ACTA2,MYLK,MYH11,PDGFD,TMSB10/TMSB4X,ARHGAP24,FGF13
Citrulline-Nitric Oxide Cycle	3,3E-01	1,25E-01	ASS1,NADP
Regulation of Actin-based Motility by Rho	3,3E-01	5,38E-02	RND2,MYL9,ACTA2,DIRAS3,MYLK
Superpathway of Citrulline Metabolism	3,3E-01	7,89E-02	ASS1,NADP,CPS1
Role of Macrophages, Fibroblasts and Endothelial Cells in Rheumatoid Arthritis	3,12E-01	3,64E-02	FZD10,VCAM1,SFRP2,WNT7A,WNT10A,WNT7B,WNT2B,WNT16,WNT4,PDGFD,WNT5A
Transcriptional Regulatory Network in Embryonic Stem Cells	3,12E-01	7,5E-02	ZIC3,PAX6,OTX1
Glutathione-mediated Detoxification	3,12E-01	7,5E-02	GSTA3,GSTM1,GGH
Glycolysis I	3,09E-01	7,32E-02	ENO1,PGAM2,FBP2
tRNA Splicing	3,09E-01	7,14E-02	PDE11A,PDE1A,APEX1
Retinol Biosynthesis	3,09E-01	7,14E-02	LIPC,CES1,NADP
Signaling by Rho Family GTPases	3,09E-01	3,81E-02	RND2,MYL9,ACTA2,DIRAS3,CDH6,MYLK,DES,CDH13,PLD1
Integrin Signaling	3,09E-01	3,98E-02	RND2,MYL9,ACTA2,DIRAS3,CAV1,TSPAN2,MYLK,TSPAN6
Tight Junction Signaling	3,09E-01	4,19E-02	MYL9,ACTA2,CLDN1,PVRL3,TGFB3,MYLK,MYH11
Glutamate Removal from Folates	2,95E-01	3,33E-01	GGH
Urea Cycle	2,95E-01	0.1	ASS1,CPS1
Nicotine Degradation II	2,95E-01	5,48E-02	NADP,FMO1,AOX1,CYP1B1
Chondroitin Sulfate Degradation (Metazoa)	2,69E-01	9,09E-02	CD44,CEMIP
Choline Biosynthesis III	2,69E-01	9,09E-02	CHPT1,PLD1
Dermatan Sulfate Degradation (Metazoa)	2,69E-01	9,09E-02	CD44,CEMIP
RhoGDI Signaling	2,69E-01	3,91E-02	RND2,MYL9,ACTA2,DIRAS3,CD44,CDH6,CDH13
NRF2-mediated Oxidative Stress Response	2,69E-01	3,89E-02	GSTA3,GSTM1,ACTA2,FMO1,AOX1,ENC1,CBR1
VDR/RXR Activation	2,69E-01	5,06E-02	SPP1,CAMP,GADD45A,RUNX2
Polyamine Regulation in Colon Cancer	2,69E-01	8,7E-02	PPARG,PSME1
Methylglyoxal Degradation III	2,69E-01	8,7E-02	AKR1C1/AKR1C2,NADP
Guanosine Nucleotides Degradation III	2,69E-01	8,7E-02	GDA,AOX1
Molecular Mechanisms of Cancer	2,62E-01	3,22E-02	RND2,FZD10,WNT7A,WNT10A,DIRAS3,WNT7B,WNT2B,TGFB3,WNT16,WNT4,FAS,WNT5A
Epithelial Adherens Junction Signaling	2,62E-01	4,05E-02	MYL9,TUBA8,ACTA2,HGF,PVRL3,MYH11
Arginine Biosynthesis IV	2,61E-01	8,33E-02	ASS1,NADP
LPS/IL-1 Mediated Inhibition of RXR Function	2,54E-01	3,57E-02	GSTA3,GSTM1,LY96,LIPC,ALDH1L2,FMO1,FABP5,ALDH3A1
p38 MAPK Signaling	2,54E-01	4,27E-02	HSPB3,HSPB2,TGFB3,HSPB7,FAS
G-Protein Coupled Receptor Signaling	2,54E-01	3,41E-02	HRH1,GRM3,RGS4,DRD5,PDE11A,PDE1A,APEX1,PTGER4,HTR2A
GÎ±12/13 Signaling	2,54E-01	4,24E-02	MYL9,F2R,CDH6,LPAR3,CDH13
L-dopachrome Biosynthesis	2,54E-01	0.2	TYR
Androgen Biosynthesis	2,54E-01	7,69E-02	SRD5A2,NADP
Glutathione Redox Reactions I	2,54E-01	7,69E-02	GPX3,NADP
GÎ±q Signaling	2,54E-01	3,87E-02	RND2,HRH1,DIRAS3,RGS4,PLD1,HTR2A
TGF-Î² Signaling	2,44E-01	4,6E-02	RUNX2,TGFB3,PITX2,INHBA
CDP-diacylglycerol Biosynthesis I	2,44E-01	7,41E-02	AGPAT2,NADP
Altered T Cell and B Cell Signaling in Rheumatoid Arthritis	2,44E-01	4,55E-02	SPP1,TNFSF13,FAS,TNFRSF17
RhoA Signaling	2,36E-01	4,03E-02	MYL9,ACTA2,MYLK,LPAR3,PLD1
Folate Transformations I	2,36E-01	7,14E-02	NADP,SHMT1
Glycine Biosynthesis I	2,31E-01	1,67E-01	SHMT1
Germ Cell-Sertoli Cell Junction Signaling	2,31E-01	3,68E-02	RND2,TUBA8,ACTA2,DIRAS3,PVRL3,TGFB3
TR/RXR Activation	2,31E-01	4,35E-02	ENO1,F10,AKR1C1/AKR1C2,DIO3
Wnt/Ca+ pathway	2,31E-01	5,08E-02	FZD10,ROR1,WNT5A
Adipogenesis pathway	2,31E-01	3,91E-02	PPARG,FZD10,AGPAT2,KLF5,WNT5A
Triacylglycerol Degradation	2,31E-01	6,67E-02	LIPC,CES1
Oxidative Ethanol Degradation III	2,31E-01	6,67E-02	NADP,ALDH3A1
Gustation Pathway	2,31E-01	3,88E-02	SCNN1A,PDE11A,PDE1A,APEX1,P2RX7
Sonic Hedgehog Signaling	2,23E-01	6,45E-02	GLI3,GLIS1
GDP-L-fucose Biosynthesis I (from GDP-D-mannose)	2,23E-01	1,43E-01	NADP
Glutamate Biosynthesis II	2,23E-01	1,43E-01	NADP
Glutamate Degradation X	2,23E-01	1,43E-01	NADP
Tryptophan Degradation X (Mammalian, via Tryptamine)	2,15E-01	6,25E-02	NADP,ALDH3A1
Glutamate Receptor Signaling	2,15E-01	4,69E-02	GRIN2A,GRM3,GRID2
Phosphatidylglycerol Biosynthesis II (Non-plastidic)	2,15E-01	6,06E-02	AGPAT2,NADP
Acetone Degradation I (to Methylglyoxal)	2,15E-01	6,06E-02	NADP,CYP1B1
PRPP Biosynthesis I	2,15E-01	1,25E-01	PRPS2
Thioredoxin Pathway	2,15E-01	1,25E-01	NADP
Glutathione Redox Reactions II	2,15E-01	1,25E-01	NADP
Morphine Biosynthesis	2,15E-01	1,25E-01	NADP
Formaldehyde Oxidation II (Glutathione-dependent)	2,15E-01	1,25E-01	NADP
Role of JAK2 in Hormone-like Cytokine Signaling	2,05E-01	5,71E-02	SOCS6,PRLR
NAD Salvage Pathway II	2,05E-01	5,71E-02	NADP,NMRK2
Phospholipases	2,05E-01	4,41E-02	LIPC,PLA2R1,PLD1
Remodeling of Epithelial Adherens Junctions	2,05E-01	4,41E-02	TUBA8,ACTA2,HGF
Cellular Effects of Sildenafil (Viagra)	2,04E-01	3,52E-02	MYL9,ACTA2,MYLK,MYH11,PDE1A
Epoxysqualene Biosynthesis	2,04E-01	1,11E-01	NADP
1,25-dihydroxyvitamin D3 Biosynthesis	2,04E-01	1,11E-01	NADP
Î±-tocopherol Degradation	2,04E-01	1,11E-01	NADP
cAMP-mediated signaling	0.2	3,14E-02	GRM3,RGS4,DRD5,PDE11A,PDE1A,APEX1,PTGER4
Purine Nucleotides Degradation II (Aerobic)	0.2	5,41E-02	GDA,AOX1
April Mediated Signaling	1,91E-01	5,26E-02	TNFSF13,TNFRSF17
Complement System	1,91E-01	5,26E-02	CFD,CFB
ILK Signaling	1,79E-01	3,19E-02	RND2,MYL9,ACTA2,DIRAS3,MYH11,TMSB10/TMSB4X
Agranulocyte Adhesion and Diapedesis	1,77E-01	3,16E-02	MYL9,HRH1,VCAM1,ACTA2,CLDN1,MYH11
Sphingosine-1-phosphate Signaling	1,77E-01	3,54E-02	RND2,DIRAS3,CASP12,PDGFD
Pentose Phosphate Pathway (Oxidative Branch)	1,77E-01	9,09E-02	NADP
Heme Degradation	1,77E-01	9,09E-02	NADP
Tetrahydrobiopterin Biosynthesis I	1,77E-01	9,09E-02	NADP
D-glucuronate Degradation I	1,77E-01	9,09E-02	NADP
Rapoport-Luebering Glycolytic Shunt	1,77E-01	9,09E-02	PGAM2
Thyroid Cancer Signaling	1,77E-01	4,88E-02	PPARG,NTF3
eNOS Signaling	1,65E-01	3,23E-02	AQP5,CAV1,AQP1,AQP6,LPAR3
Palmitate Biosynthesis I (Animals)	1,65E-01	8,33E-02	NADP
Ascorbate Recycling (Cytosolic)	1,65E-01	8,33E-02	NADP
Glycogen Biosynthesis II (from UDP-D-Glucose)	1,65E-01	8,33E-02	GYG2
Tetrahydrobiopterin Biosynthesis II	1,65E-01	8,33E-02	NADP
HMGB1 Signaling	1,63E-01	3,33E-02	RND2,VCAM1,DIRAS3,TGFB3
L-carnitine Biosynthesis	1,63E-01	7,69E-02	BBOX1
Dolichol and Dolichyl Phosphate Biosynthesis	1,63E-01	7,69E-02	NADP
Thyronamine and Iodothyronamine Metabolism	1,63E-01	7,69E-02	DIO3
NAD Salvage Pathway III	1,63E-01	7,69E-02	NMRK2
Thyroid Hormone Metabolism I (via Deiodination)	1,63E-01	7,69E-02	DIO3
BER pathway	1,63E-01	7,69E-02	APEX1
Eicosanoid Signaling	1,63E-01	3,66E-02	PTGES,PLA2R1,PTGER4
Role of Oct4 in Mammalian Embryonic Stem Cell Pluripotency	1,56E-01	4,35E-02	NR2F1,SPP1
Estrogen Biosynthesis	1,56E-01	4,26E-02	NADP,CYP1B1
Ceramide Biosynthesis	1,56E-01	7,14E-02	NADP
Proline Biosynthesis I	1,56E-01	7,14E-02	NADP
Pregnenolone Biosynthesis	1,56E-01	7,14E-02	NADP
Galactose Degradation I (Leloir Pathway)	1,56E-01	7,14E-02	GALM
Atherosclerosis Signaling	1,55E-01	3,2E-02	VCAM1,PLA2R1,PDGFD,APOD
Melanocyte Development and Pigmentation Signaling	1,53E-01	3,49E-02	TYR,PAX3,DCT
HIPPO signaling	1,53E-01	3,45E-02	CD44,FRMD6,AMOT
Bile Acid Biosynthesis, Neutral Pathway	1,53E-01	4,08E-02	AKR1C1/AKR1C2,NADP
Cell Cycle: G2/M DNA Damage Checkpoint Regulation	1,53E-01	4,08E-02	GADD45A,CKS1B
Prostanoid Biosynthesis	1,53E-01	6,67E-02	PTGES
Catecholamine Biosynthesis	1,53E-01	6,67E-02	PNMT
Apoptosis Signaling	1,51E-01	3,37E-02	CASP12,BCL2A1,FAS
Crosstalk between Dendritic Cells and Natural Killer Cells	1,51E-01	3,33E-02	ACTA2,TREM2,FAS
Arginine Degradation VI (Arginase 2 Pathway)	1,51E-01	6,25E-02	NADP
Glycogen Degradation II	1,51E-01	6,25E-02	PGM5
GDP-glucose Biosynthesis	1,51E-01	6,25E-02	PGM5
Parkinson's Signaling	1,51E-01	6,25E-02	SNCAIP
PAK Signaling	1,51E-01	3,3E-02	MYL9,MYLK,PDGFD
Dopamine-DARPP32 Feedback in cAMP Signaling	1,51E-01	2,86E-02	KCNJ12,GRIN2A,PPP1R1B,KCNJ5,DRD5
Dopamine Receptor Signaling	1,51E-01	3,26E-02	PPP1R1B,NCS1,DRD5
Semaphorin Signaling in Neurons	1,51E-01	3,77E-02	RND2,DIRAS3
Phosphatidylcholine Biosynthesis I	1,51E-01	5,88E-02	CHPT1
Lysine Degradation II	1,51E-01	5,88E-02	NADP
PPAR Signaling	1,51E-01	3,19E-02	PPARG,NR2F1,PDGFD
Sphingosine and Sphingosine-1-phosphate Metabolism	1,51E-01	5,56E-02	NADP
Histidine Degradation III	1,51E-01	5,56E-02	AMDHD1
Glycogen Degradation III	1,51E-01	5,56E-02	PGM5
Folate Polyglutamylation	1,51E-01	5,56E-02	SHMT1
Noradrenaline and Adrenaline Degradation	1,51E-01	3,64E-02	PNMT,ALDH3A1
FXR/RXR Activation	1,51E-01	2,9E-02	PPARG,LIPC,ABCB4,APOD
Actin Nucleation by ARP-WASP Complex	1,51E-01	3,57E-02	RND2,DIRAS3
p53 Signaling	1,51E-01	3,06E-02	CCNG1,GADD45A,FAS
GADD45 Signaling	1,51E-01	5,26E-02	GADD45A
Proline Biosynthesis II (from Arginine)	1,51E-01	5,26E-02	NADP
Superpathway of Serine and Glycine Biosynthesis I	1,51E-01	5,26E-02	SHMT1
Sucrose Degradation V (Mammalian)	1,51E-01	5,26E-02	GALM
Histidine Degradation VI	1,51E-01	5,26E-02	AMDHD1
Xenobiotic Metabolism Signaling	1,51E-01	2,55E-02	GSTA3,GSTM1,CES1,ALDH1L2,FMO1,ALDH3A1,CYP1B1
FcÎ³ Receptor-mediated Phagocytosis in Macrophages and Monocytes	1,51E-01	3,03E-02	ACTA2,DGKB,PLD1
Sertoli Cell-Sertoli Cell Junction Signaling	1,51E-01	2,69E-02	TUBA8,ACTA2,CLDN1,PVRL3,TGFB3
Granzyme A Signaling	1,51E-01	0.05	APEX1
Glucose and Glucose-1-phosphate Degradation	1,51E-01	0.05	PGM5
NAD Phosphorylation and Dephosphorylation	1,51E-01	0.05	NADP
Salvage Pathways of Pyrimidine Deoxyribonucleotides	1,51E-01	0.05	APOBEC3G
Nicotine Degradation III	1,51E-01	3,39E-02	AOX1,CYP1B1
Clathrin-mediated Endocytosis Signaling	1,51E-01	2,66E-02	F2R,ACTA2,PDGFD,FGF13,APOD
IL-8 Signaling	1,51E-01	2,66E-02	RND2,MYL9,VCAM1,DIRAS3,PLD1
Endoplasmic Reticulum Stress Pathway	1,51E-01	4,76E-02	CASP12
ERK/MAPK Signaling	1,51E-01	2,62E-02	PPARG,HSPB3,ELF3,HSPB2,HSPB7
Antioxidant Action of Vitamin C	1,51E-01	2,86E-02	PLA2R1,NADP,PLD1
mTOR Signaling	1,51E-01	2,58E-02	RND2,RPS3A,DIRAS3,PLD1,RPS14
D-myo-inositol (1,4,5)-trisphosphate Degradation	1,51E-01	4,55E-02	INPP1
Zymosterol Biosynthesis	1,51E-01	4,55E-02	NADP
Glucocorticoid Biosynthesis	1,51E-01	4,55E-02	NADP
Fatty Acid Î±-oxidation	1,51E-01	4,55E-02	ALDH3A1
Mineralocorticoid Biosynthesis	1,51E-01	4,55E-02	NADP
Vitamin-C Transport	1,51E-01	4,55E-02	NADP
Role of JAK1 and JAK3 in Î³c Cytokine Signaling	1,51E-01	3,17E-02	BLNK,TSLP
Synaptic Long Term Depression	1,51E-01	2,65E-02	GRM3,GRID2,PLA2R1,PPP1R17
Amyotrophic Lateral Sclerosis Signaling	1,51E-01	2,8E-02	GRIN2A,GRID2,CASP12
Thrombin Signaling	1,51E-01	2,54E-02	RND2,MYL9,F2R,DIRAS3,MYLK
Cell Cycle: G1/S Checkpoint Regulation	1,51E-01	3,12E-02	TGFB3,RPL5
Differential Regulation of Cytokine Production in Intestinal Epithelial Cells by IL-17A and IL-17F	1,51E-01	4,35E-02	DEFB1
Glutaryl-CoA Degradation	1,51E-01	4,35E-02	HADH
Urate Biosynthesis/Inosine 5'-phosphate Degradation	1,51E-01	4,35E-02	AOX1
Pentose Phosphate Pathway	1,51E-01	4,35E-02	NADP
Lysine Degradation V	1,51E-01	4,35E-02	NADP
Glycine Betaine Degradation	1,51E-01	4,35E-02	SHMT1
phagosome formation	1,46E-01	2,75E-02	RND2,DIRAS3,PLA2R1
Phospholipase C Signaling	1,46E-01	2,45E-02	RND2,BLNK,MYL9,AHNAK,DIRAS3,PLD1
Tumoricidal Function of Hepatic Natural Killer Cells	1,43E-01	4,17E-02	FAS
Macropinocytosis Signaling	1,29E-01	2,94E-02	HGF,PDGFD
Tec Kinase Signaling	1,29E-01	2,5E-02	RND2,ACTA2,DIRAS3,FAS
Antiproliferative Role of TOB in T Cell Signaling	1,29E-01	3,85E-02	TGFB3
Citrulline Biosynthesis	1,29E-01	3,85E-02	NADP
Aldosterone Signaling in Epithelial Cells	1,29E-01	2,47E-02	HSPB3,SCNN1A,HSPB2,HSPB7
IL-6 Signaling	1,29E-01	2,59E-02	HSPB3,HSPB2,HSPB7
Bupropion Degradation	1,29E-01	3,7E-02	CYP1B1
The Visual Cycle	1,29E-01	3,7E-02	NADP
Mevalonate Pathway I	1,29E-01	3,7E-02	NADP
GDNF Family Ligand-Receptor Interactions	1,29E-01	2,82E-02	GFRA1,DOK7
PEDF Signaling	1,29E-01	2,82E-02	PPARG,FAS
Protein Kinase A Signaling	1,29E-01	2,26E-02	MYL9,GLI3,PPP1R1B,KDELR3,TGFB3,MYLK,PDE11A,PDE1A,APEX1
Ubiquinol-10 Biosynthesis (Eukaryotic)	1,24E-01	3,57E-02	NADP
Adenosine Nucleotides Degradation II	1,24E-01	3,57E-02	AOX1
Caveolar-mediated Endocytosis Signaling	1,24E-01	2,74E-02	ACTA2,CAV1
Renal Cell Carcinoma Signaling	1,24E-01	2,74E-02	HGF,EGLN3
STAT3 Pathway	1,19E-01	2,7E-02	SOCS6,DDR1
Gap Junction Signaling	1,19E-01	2,38E-02	TUBA8,ACTA2,CAV1,HTR2A
Histamine Degradation	1,14E-01	3,33E-02	ALDH3A1
GÎ±i Signaling	1,14E-01	2,44E-02	GRM3,CAV1,RGS4
Prolactin Signaling	1,14E-01	2,63E-02	SOCS6,PRLR
BMP signaling pathway	1,1E-01	2,6E-02	RUNX2,PITX2
GPCR-Mediated Integration of Enteroendocrine Signaling Exemplified by an L Cell	1,04E-01	2,53E-02	GRPR,GRP
Cytotoxic T Lymphocyte-mediated Apoptosis of Target Cells	1,04E-01	3,12E-02	FAS
Superpathway of D-myo-inositol (1,4,5)-trisphosphate Metabolism	1,04E-01	3,12E-02	INPP1
Putrescine Degradation III	1,04E-01	3,12E-02	ALDH3A1
LXR/RXR Activation	1,02E-01	2,34E-02	LY96,HADH,APOD
B Cell Development	0.1	3,03E-02	DNTT
Ethanol Degradation IV	0.1	3,03E-02	ALDH3A1
PDGF Signaling	9,03E-02	2,41E-02	CAV1,PDGFD
Circadian Rhythm Signaling	9,03E-02	2,86E-02	GRIN2A
MIF-mediated Glucocorticoid Regulation	9,03E-02	2,86E-02	LY96
Superpathway of Geranylgeranyldiphosphate Biosynthesis I (via Mevalonate)	9,03E-02	2,86E-02	NADP
Colanic Acid Building Blocks Biosynthesis	8,58E-02	2,78E-02	NADP
Interferon Signaling	8,58E-02	2,78E-02	IFIT3
Sperm Motility	8,44E-02	2,21E-02	SLC16A10,PLA2R1,PDE1A
Endothelin-1 Signaling	8,19E-02	2,14E-02	EDNRB,CASP12,PLA2R1,PLD1
EIF2 Signaling	8,19E-02	2,13E-02	RPS3A,RPL5,RPL7,RPS14
IL-12 Signaling and Production in Macrophages	8,19E-02	2,17E-02	PPARG,TGFB3,APOD
FGF Signaling	8,1E-02	2,25E-02	HGF,FGF13
Communication between Innate and Adaptive Immune Cells	8,1E-02	2,22E-02	TNFSF13,TNFRSF17
Cardiac Î²-adrenergic Signaling	8,1E-02	2,13E-02	PDE11A,PDE1A,APEX1
Cholesterol Biosynthesis I	8,1E-02	2,56E-02	NADP
Cholesterol Biosynthesis II (via 24,25-dihydrolanosterol)	8,1E-02	2,56E-02	NADP
Cholesterol Biosynthesis III (via Desmosterol)	8,1E-02	2,56E-02	NADP
B Cell Activating Factor Signaling	7,89E-02	2,5E-02	TNFRSF17
Inhibition of Matrix Metalloproteases	7,89E-02	2,5E-02	TFPI2
Factors Promoting Cardiogenesis in Vertebrates	7,89E-02	2,17E-02	FZD10,TGFB3
Chronic Myeloid Leukemia Signaling	7,89E-02	2,15E-02	MECOM,TGFB3
Mechanisms of Viral Exit from Host Cells	7,89E-02	2,44E-02	ACTA2
Dopamine Degradation	7,89E-02	2,44E-02	ALDH3A1
Relaxin Signaling	7,89E-02	2,07E-02	PDE11A,PDE1A,APEX1
Virus Entry via Endocytic Pathways	7,35E-02	2,11E-02	ACTA2,CAV1
MIF Regulation of Innate Immunity	6,45E-02	2,27E-02	LY96
FcÎ³RIIB Signaling in B Lymphocytes	6,45E-02	2,22E-02	BLNK
Docosahexaenoic Acid (DHA) Signaling	6,45E-02	2,22E-02	BCL2A1
Ethanol Degradation II	6,45E-02	2,22E-02	ALDH3A1
Fatty Acid Î²-oxidation I	6,45E-02	2,22E-02	HADH
MSP-RON Signaling Pathway	5,66E-02	2,13E-02	ACTA2
iNOS Signaling	5,66E-02	2,13E-02	LY96
Primary Immunodeficiency Signaling	5,29E-02	2,08E-02	BLNK
