# Supplementary material for: Comparative gene expression study and pathway analysis of the human iris- and the retinal pigment epithelium
Source: PLoS One. 2017 Aug 21;12(8):e0182983. doi: 10.1371/journal.pone.0182983 (PMC5565104; doi:10.1371/journal.pone.0182983)
Supplement: S5 Table — (XLSX) [file pone.0182983.s012.xlsx]

## Sheet: Sheet1
Gene Name	Disease	Gene Expression percentile	Significant diff expression (IE or RPE)
ADAM9	CR	Moderate both
APOE	AMD	High both
ARL6	RP	Moderate both
ATF6	CR	Moderate both
BBS1	RP	Moderate both
BBS2	RP	High IE & Moderate RPE
BEST1	AMD,RP	Moderate IE & High RPE	RPE
C2	AMD	Moderate both	IE
C21orf2	CR	Low both
C21orf71	RP	Low both
C3	AMD	Moderate both
C8orf37	CR	Low both
CA4	RP	Moderate both
CEP290	LCA	Moderate both
CETP	AMD	Low IE & Moderate RPE
CFB	AMD	Moderate both	IE
CFH	AMD	Moderate both	RPE
CFHR2	AMD	Very low both
CFHR4	AMD	Very low both
CFHR5	AMD	Very low both
CNNM4	CR	Moderate IE & High RPE	RPE
CRB1	LCA RPE	Moderate both
CX3CR1	AMD	Moderate both
CYP4V2	RP	Moderate both
ERCC6	AMD	Moderate both
F13B	AMD	Very low IE & Low RPE
FBLN5	AMD	Moderate both
GDF6	LCA	Low both
HK1	RP	Moderate both
HMCN1	AMD	Low both
HTRA1	AMD	High both	RPE
IFT140	LCA RP	Moderate both
IMPG2	RP	Low IE & Moderate RPE	RPE
KCNJ13	LCA	High both
KLHL7	RP	Moderate both
LIPC	AMD	Moderate IE & Low RPE	IE
LRAT	LCA, RP	Moderate IE & High RPE	RPE
MERTK	RP	Moderate both
NMNAT1	LCA	Moderate both
OFD1	RP	Moderate both
OR2W3	RP	Low both
OTX2	LCA	Moderate both
PROM1	CR RP	Low IE & Moderate RPE	RPE
PRPF4	RP	Moderate both
PRPH2	RP	Moderate IE & High RPE	RPE
RAB28	CR	Moderate both
RDH5	CR	Moderate IE & High RPE	RPE
RGR	RP	Moderate both	RPE
RIMS1	CR	Low both
RLBP1	RP	Moderate IE & High RPE	RPE
RPE65	LCA, RP	Moderate IE & High RPE	RPE
SEMA4a	RP	Moderate both
SLC45A2	OA	Moderate both
SPATA7	LCA RP	Moderate both
SPP2	RP	Low IE & Moderate RPE
TIMP3	AMD	High both
TOPORS	RP	Moderate both
TTC8	RP	Moderate both
TYR	OA	High IE & Moderate RPE	IE
TYRP1	OA	High both
USH2A	RP	Low both	RPE
