# Supplementary material for: Comparative gene expression study and pathway analysis of the human iris- and the retinal pigment epithelium
Source: PLoS One. 2017 Aug 21;12(8):e0182983. doi: 10.1371/journal.pone.0182983 (PMC5565104; doi:10.1371/journal.pone.0182983)
Supplement: S6 Table — (XLS) [file pone.0182983.s013.xls]

## Sheet: Blad1
Eye number	left/right eye	male/female	date of birth	date of death	age at time of death	condition of the eye	cause of death	post mortem time (hrs)	RIN value IE	RIN value RPE
1	R	F	1961-09-27	2010-06-02	48	No cornea	Acute heart failure	15	8.5	5.2
2	L	M	-	2011-09-16	73	Complete	COPD	22	8.3	6.5
3	R	M	1945-01-26	2010-01-18	64	No cornea	Decompensated cirrhosis	12	9	5.1
4	L	F	1942-12-04	2010-03-02	67	Complete	Acute exacerbation COPD	22	8.7	5.8
5	L	M	1951-02-11	2010-06-02	59	No cornea	CVA/Stroke	12	8.7	5.3
