# Supplementary material for: Comparative gene expression study and pathway analysis of the human iris- and the retinal pigment epithelium
Source: PLoS One. 2017 Aug 21;12(8):e0182983. doi: 10.1371/journal.pone.0182983 (PMC5565104; doi:10.1371/journal.pone.0182983)
Supplement: S7 Table — (XLS) [file pone.0182983.s014.xls]

## Sheet: Blad1
	Row	Col	ProbeUID	ControlType	ProbeName	GeneName	SystematicName	Description	FeatureNum	Iris [132841]	Iris [140924]	Iris [130577]	Iris [131341]	Iris [132839]	mean expression IRIS	amount of NAs
IE RHO	215	59	16736	0	A_24_P26181	RHO	NM_000539	Homo sapiens rhodopsin (opsin 2, rod pigment) (retinitis pigmentosa 4, autosomal dominant) (RHO), mRNA [NM_000539]	18249	12.7493	12.7767	12.4718	12.4897	12.3453	12.5666	5
	398	70	30931	0	A_23_P407472	RHO	NM_000539	Homo sapiens rhodopsin (opsin 2, rod pigment) (retinitis pigmentosa 4, autosomal dominant) (RHO), mRNA [NM_000539]	33815	12.3615	12.3187	12.0772	12.0406	11.3462	12.0289	5
RPE RHO	215	59	16736	0	A_24_P26181	RHO	NM_000539	Homo sapiens rhodopsin (opsin 2, rod pigment) (retinitis pigmentosa 4, autosomal dominant) (RHO), mRNA [NM_000539]	18249	15.5016	15.7535	13.4627	14.7413	14.806	14.853	5
	398	70	30931	0	A_23_P407472	RHO	NM_000539	Homo sapiens rhodopsin (opsin 2, rod pigment) (retinitis pigmentosa 4, autosomal dominant) (RHO), mRNA [NM_000539]	33815	16.5966	16.173	15.6059	15.8293	15.3843	15.9178	5
IE RP1	118	13	9046	0	A_23_P71368	RP1	NM_006269	Homo sapiens retinitis pigmentosa 1 (autosomal dominant) (RP1), mRNA [NM_006269]	9958	9.60174	9.20229	9.22127	9.16648	9.51292	9.34094	5
RPE RP1	118	13	9046	0	A_23_P71368	RP1	NM_006269	Homo sapiens retinitis pigmentosa 1 (autosomal dominant) (RP1), mRNA [NM_006269]	9958	15.2749	15.3391	15.6664	15.5077	15.0885	15.3753	5
IE NRL	2	28	36	0	A_23_P337746	NRL	NM_006177	Homo sapiens neural retina leucine zipper (NRL), mRNA [NM_006177]	113	12.2798	12.3334	11.7503	11.8177	12.5246	12.1412	5
RPE NRL	2	28	36	0	A_23_P337746	NRL	NM_006177	Homo sapiens neural retina leucine zipper (NRL), mRNA [NM_006177]	113	17.1699	17.0079	16.6598	16.9184	16.8091	16.913	5
IE CRX	206	16	15881	0	A_23_P418961	CRX	NM_000554	Homo sapiens cone-rod homeobox (CRX), mRNA [NM_000554]	17441	7.01986	6.52131	6.71561	6.37499	6.66019	6.65839	5
RPE CRX	206	16	15881	0	A_23_P418961	CRX	NM_000554	Homo sapiens cone-rod homeobox (CRX), mRNA [NM_000554]	17441	10.3715	9.77146	9.89591	9.90251	9.84091	9.95645	5
IE OPN1MW	25	54	1826	0	A_23_P96623	OPN1MW	NM_000513	Homo sapiens opsin 1 (cone pigments), medium-wave-sensitive (color blindness, deutan) (OPN1MW), mRNA [NM_000513]	2094	8.06882	8.04928	7.85086	7.93281	8.39098	8.05855	5
RPE OPN1MW	25	54	1826	0	A_23_P96623	OPN1MW	NM_000513	Homo sapiens opsin 1 (cone pigments), medium-wave-sensitive (color blindness, deutan) (OPN1MW), mRNA [NM_000513]	2094	11.6671	12.3056	10.4038	10.3695	10.643	11.0778	5
IE PDE6A	371	30	28843	0	A_23_P81590	PDE6A	NM_000440	Homo sapiens phosphodiesterase 6A, cGMP-specific, rod, alpha (PDE6A), mRNA [NM_000440]	31480	12.3925	12.2585	11.8885	11.9154	11.4773	11.9864	5
RPE PDE6A	371	30	28843	0	A_23_P81590	PDE6A	NM_000440	Homo sapiens phosphodiesterase 6A, cGMP-specific, rod, alpha (PDE6A), mRNA [NM_000440]	31480	17.4203	16.7912	16.8247	16.8158	15.6689	16.7042	5
IE RPE PDE6B	183	41	14212	0	A_23_P22143	PDE6B	NM_000283	Homo sapiens phosphodiesterase 6B, cGMP-specific, rod, beta (congenital stationary night blindness 3, autosomal dominant) (PDE6B), mRNA [NM_000283]	15511	11.6204	11.3494	10.8813	11.3917	11.5463	11.3578	5
	361	4	28002	0	A_23_P10743	PDE6B	NM_000283	Homo sapiens phosphodiesterase 6B, cGMP-specific, rod, beta (congenital stationary night blindness 3, autosomal dominant) (PDE6B), mRNA [NM_000283]	30604	10.3309	10.0699	9.66166	10.3009	9.30286	9.93324	5
	197	77	15373	0	A_32_P233527	PDE6B	BC020343	Homo sapiens phosphodiesterase 6B, cGMP-specific, rod, beta (congenital stationary night blindness 3, autosomal dominant), mRNA (cDNA clone IMAGE:4157950). [BC020343]	16737	6.38746	6.37997	6.30851	5.92442	6.56015	6.3121	5
RPE PDE6B	183	41	14212	0	A_23_P22143	PDE6B	NM_000283	Homo sapiens phosphodiesterase 6B, cGMP-specific, rod, beta (congenital stationary night blindness 3, autosomal dominant) (PDE6B), mRNA [NM_000283]	15511	14.7616	14.7387	15.5816	15.2104	14.5795	14.9743	5
	361	4	28002	0	A_23_P10743	PDE6B	NM_000283	Homo sapiens phosphodiesterase 6B, cGMP-specific, rod, beta (congenital stationary night blindness 3, autosomal dominant) (PDE6B), mRNA [NM_000283]	30604	12.1612	12.4328	9.97735	11.5777	11.2184	11.4735	5
	197	77	15373	0	A_32_P233527	PDE6B	BC020343	Homo sapiens phosphodiesterase 6B, cGMP-specific, rod, beta (congenital stationary night blindness 3, autosomal dominant), mRNA (cDNA clone IMAGE:4157950). [BC020343]	16737	7.36651	6.81846	6.71982	7.51079	6.81897	7.04691	5
IE CNGA1	400	51	31054	0	A_23_P92536	CNGA1	NM_000087	Homo sapiens cyclic nucleotide gated channel alpha 1 (CNGA1), mRNA [NM_000087]	33966	8.79659	8.6329	8.62956	8.34366	7.94303	8.46915	5
	468	24	36281	0	A_24_P256722	CNGA1	NM_000087	Homo sapiens cyclic nucleotide gated channel alpha 1 (CNGA1), mRNA [NM_000087]	39719	8.72359	8.50683	8.30173	8.11563	7.89771	8.3091	5
RPE CNGA1	400	51	31054	0	A_23_P92536	CNGA1	NM_000087	Homo sapiens cyclic nucleotide gated channel alpha 1 (CNGA1), mRNA [NM_000087]	33966	13.7335	13.7221	12.6197	12.8895	12.7433	13.1416	5
	468	24	36281	0	A_24_P256722	CNGA1	NM_000087	Homo sapiens cyclic nucleotide gated channel alpha 1 (CNGA1), mRNA [NM_000087]	39719	15.4163	15.7176	15.4763	15.2042	14.3403	15.2309	5
IE NR2E3	93	84	7291	0	A_23_P54322	NR2E3	NM_014249	Homo sapiens nuclear receptor subfamily 2, group E, member 3 (NR2E3), transcript variant 2, mRNA [NM_014249]	7904	6.42324	6.41507	6.16333	5.92399	6.62733	6.31059	5
	87	64	6787	0	A_23_P205867	NR2E3	NM_014249	Homo sapiens nuclear receptor subfamily 2, group E, member 3 (NR2E3), transcript variant 2, mRNA [NM_014249]	7374	9.21244	8.9154	8.67035	8.53046	9.06018	8.87777	5
RPE NR2E3	93	84	7291	0	A_23_P54322	NR2E3	NM_014249	Homo sapiens nuclear receptor subfamily 2, group E, member 3 (NR2E3), transcript variant 2, mRNA [NM_014249]	7904	9.02071	9.25605	7.14398	8.0463	8.97767	8.48894	5
	87	64	6787	0	A_23_P205867	NR2E3	NM_014249	Homo sapiens nuclear receptor subfamily 2, group E, member 3 (NR2E3), transcript variant 2, mRNA [NM_014249]	7374	14.9335	14.8901	14.2456	14.4839	14.6708	14.6448	5
IE GUCA1B	498	37	38640	0	A_32_P64200	GUCA1B	NM_002098	Homo sapiens guanylate cyclase activator 1B (retina) (GUCA1B), mRNA [NM_002098]	42282	9.87299	9.90765	9.65803	9.5269	8.78338	9.54979	5
	340	85	26453	0	A_23_P81825	GUCA1B	NM_002098	Homo sapiens guanylate cyclase activator 1B (retina) (GUCA1B), mRNA [NM_002098]	28900	8.09333	7.90026	7.92877	7.89887	7.64366	7.89298	5
RPE GUCA1B	498	37	38640	0	A_32_P64200	GUCA1B	NM_002098	Homo sapiens guanylate cyclase activator 1B (retina) (GUCA1B), mRNA [NM_002098]	42282	16.4639	16.091	16.4862	15.7413	14.871	15.9307	5
	340	85	26453	0	A_23_P81825	GUCA1B	NM_002098	Homo sapiens guanylate cyclase activator 1B (retina) (GUCA1B), mRNA [NM_002098]	28900	14.0152	14.3118	9.41543	11.2711	12.9735	12.3974	5
IE AIPL1	298	47	23094	0	A_23_P100931	AIPL1	NM_014336	Homo sapiens aryl hydrocarbon receptor interacting protein-like 1 (AIPL1), transcript variant 1, mRNA [NM_014336]	25292	10.9412	10.9898	10.8022	10.801	10.5466	10.8162	5
	142	62	10993	0	A_23_P100935	AIPL1	NM_014336	Homo sapiens aryl hydrocarbon receptor interacting protein-like 1 (AIPL1), transcript variant 1, mRNA [NM_014336]	12047	9.8778	9.75651	9.81493	9.6804	9.51239	9.72841	5
RPE AIPL1	298	47	23094	0	A_23_P100931	AIPL1	NM_014336	Homo sapiens aryl hydrocarbon receptor interacting protein-like 1 (AIPL1), transcript variant 1, mRNA [NM_014336]	25292	17.1711	16.8403	15.962	16.6784	15.6895	16.4682	5
	142	62	10993	0	A_23_P100935	AIPL1	NM_014336	Homo sapiens aryl hydrocarbon receptor interacting protein-like 1 (AIPL1), transcript variant 1, mRNA [NM_014336]	12047	16.5621	16.2999	14.8876	15.7583	15.3079	15.7632	5
IE MPP4	154	10	11827	0	A_23_P131263	MPP4	NM_033066	Homo sapiens membrane protein, palmitoylated 4 (MAGUK p55 subfamily member 4) (MPP4), mRNA [NM_033066]	13015	7.82267	7.77263	7.32463	7.14015	7.85995	7.584	5
RPE MPP4	154	10	11827	0	A_23_P131263	MPP4	NM_033066	Homo sapiens membrane protein, palmitoylated 4 (MAGUK p55 subfamily member 4) (MPP4), mRNA [NM_033066]	13015	14.4521	14.1068	14.6525	13.9771	13.5672	14.1511	5
IE SAG	412	82	32041	0	A_23_P5853	SAG	NM_000541	Homo sapiens S-antigen; retina and pineal gland (arrestin) (SAG), mRNA [NM_000541]	35017	13.5892	13.7813	12.8457	12.882	12.3464	13.0889	5
RPE SAG	412	82	32041	0	A_23_P5853	SAG	NM_000541	Homo sapiens S-antigen; retina and pineal gland (arrestin) (SAG), mRNA [NM_000541]	35017	NA	17.8637	NA	17.3929	17.1484	17.4683	3
	https://www.ncbi.nlm.nih.gov/pmc/articles/PMC2266892/

## Sheet: Blad2
GENE	TISSUE	ProbeUID	GeneName	SystematicName	FeatureNum	SAMPLE 1	SAMPLE 2	SAMPLE 3	SAMPLE 4	SAMPLE 5	Mean	Standard deviation
RHO	IE	16736	RHO	NM_000539	18249	12.7493	12.7767	12.4718	12.4897	12.3453	12.5666	0.188016
		30931	RHO	NM_000539	33815	12.3615	12.3187	12.0772	12.0406	11.3462	12.0289	0.407179
	RPE	16736	RHO	NM_000539	18249	15.5016	15.7535	13.4627	14.7413	14.806	14.853	0.891524
		30931	RHO	NM_000539	33815	16.5966	16.173	15.6059	15.8293	15.3843	15.9178	0.478417
RP1	IE	9046	RP1	NM_006269	9958	9.60174	9.20229	9.22127	9.16648	9.51292	9.34094	0.200983
	RPE	9046	RP1	NM_006269	9958	15.2749	15.3391	15.6664	15.5077	15.0885	15.3753	0.221297
NRL	IE	36	NRL	NM_006177	113	12.2798	12.3334	11.7503	11.8177	12.5246	12.1412	0.339347
	RPE	36	NRL	NM_006177	113	17.1699	17.0079	16.6598	16.9184	16.8091	16.913	0.193625
CRX	IE	15881	CRX	NM_000554	17441	7.01986	6.52131	6.71561	6.37499	6.66019	6.65839	0.241374
	RPE	15881	CRX	NM_000554	17441	10.3715	9.77146	9.89591	9.90251	9.84091	9.95645	0.237904
OPN1MW	IE	1826	OPN1MW	NM_000513	2094	8.06882	8.04928	7.85086	7.93281	8.39098	8.05855	0.20594
	RPE	1826	OPN1MW	NM_000513	2094	11.6671	12.3056	10.4038	10.3695	10.643	11.0778	0.86602
PDE6A	IE	28843	PDE6A	NM_000440	31480	12.3925	12.2585	11.8885	11.9154	11.4773	11.9864	0.358036
	RPE	28843	PDE6A	NM_000440	31480	17.4203	16.7912	16.8247	16.8158	15.6689	16.7042	0.636232
PDE6B	IE	14212	PDE6B	NM_000283	15511	11.6204	11.3494	10.8813	11.3917	11.5463	11.3578	0.288422
		28002	PDE6B	NM_000283	30604	10.3309	10.0699	9.66166	10.3009	9.30286	9.93324	0.442466
		15373	PDE6B	BC020343	16737	6.38746	6.37997	6.30851	5.92442	6.56015	6.3121	0.235649
	RPE	14212	PDE6B	NM_000283	15511	14.7616	14.7387	15.5816	15.2104	14.5795	14.9743	0.412653
		28002	PDE6B	NM_000283	30604	12.1612	12.4328	9.97735	11.5777	11.2184	11.4735	0.962745
		15373	PDE6B	BC020343	16737	7.36651	6.81846	6.71982	7.51079	6.81897	7.04691	0.363476
CNGA1	IE	31054	CNGA1	NM_000087	33966	8.79659	8.6329	8.62956	8.34366	7.94303	8.46915	0.336273
		36281	CNGA1	NM_000087	39719	8.72359	8.50683	8.30173	8.11563	7.89771	8.3091	0.323121
	RPE	31054	CNGA1	NM_000087	33966	13.7335	13.7221	12.6197	12.8895	12.7433	13.1416	0.543565
		36281	CNGA1	NM_000087	39719	15.4163	15.7176	15.4763	15.2042	14.3403	15.2309	0.53041
NRE3	IE	7291	NR2E3	NM_014249	7904	6.42324	6.41507	6.16333	5.92399	6.62733	6.31059	0.271605
		6787	NR2E3	NM_014249	7374	9.21244	8.9154	8.67035	8.53046	9.06018	8.87777	0.27854
	RPE	7291	NR2E3	NM_014249	7904	9.02071	9.25605	7.14398	8.0463	8.97767	8.48894	0.882462
		6787	NR2E3	NM_014249	7374	14.9335	14.8901	14.2456	14.4839	14.6708	14.6448	0.286991
GUCA1B	IE	38640	GUCA1B	NM_002098	42282	9.87299	9.90765	9.65803	9.5269	8.78338	9.54979	0.456109
		26453	GUCA1B	NM_002098	28900	8.09333	7.90026	7.92877	7.89887	7.64366	7.89298	0.160991
	RPE	38640	GUCA1B	NM_002098	42282	16.4639	16.091	16.4862	15.7413	14.871	15.9307	0.666588
		26453	GUCA1B	NM_002098	28900	14.0152	14.3118	9.41543	11.2711	12.9735	12.3974	2.04786
AIPL1	IE	23094	AIPL1	NM_014336	25292	10.9412	10.9898	10.8022	10.801	10.5466	10.8162	0.172395
		10993	AIPL1	NM_014336	12047	9.8778	9.75651	9.81493	9.6804	9.51239	9.72841	0.141034
	RPE	23094	AIPL1	NM_014336	25292	17.1711	16.8403	15.962	16.6784	15.6895	16.4682	0.620359
		10993	AIPL1	NM_014336	12047	16.5621	16.2999	14.8876	15.7583	15.3079	15.7632	0.689248
MPP4	IE	11827	MPP4	NM_033066	13015	7.82267	7.77263	7.32463	7.14015	7.85995	7.584	0.329004
	RPE	11827	MPP4	NM_033066	13015	14.4521	14.1068	14.6525	13.9771	13.5672	14.1511	0.422848
SAG	IE	32041	SAG	NM_000541	35017	13.5892	13.7813	12.8457	12.882	12.3464	13.0889	0.588
	RPE	32041	SAG	NM_000541	35017	NA	17.8637	NA	17.3929	17.1484	17.4683	0.363539
